# Supplementary material for: N-(3-Chloro­phen­yl)-1,2-benzisothia­zol-3-amine 1,1-dioxide
Source: Acta Crystallogr Sect E Struct Rep Online. 2010 Apr 30;66(Pt 5):o1220. doi: 10.1107/S1600536810015163 (PMC2979038; doi:10.1107/S1600536810015163)
Supplement: Supplementary file 2 [file e-66-o1220-Isup2.hkl]

# 
# h,k,l, Fc-squared, Fo-squared, sigma(Fo-squared) and status flag 
# 
data_I
_shelx_title ' NNN_0m in P-1' 
_shelx_refln_list_code          4 
_shelx_F_calc_maximum      141.48 
_exptl_crystal_F_000       300.00 
_reflns_d_resolution_high  0.7804 
 
loop_ 
 _symmetry_equiv_pos_as_xyz 
 'x, y, z' 
 '-x, -y, -z' 
 
_cell_length_a     7.2223 
_cell_length_b     7.9138 
_cell_length_c    11.2175 
_cell_angle_alpha  96.178 
_cell_angle_beta   98.840 
_cell_angle_gamma  97.574 
 
_shelx_F_squared_multiplier     1.000 
 
loop_ 
 _refln_index_h 
 _refln_index_k 
 _refln_index_l 
 _refln_F_squared_calc 
 _refln_F_squared_meas 
 _refln_F_squared_sigma 
 _refln_observed_status 
   1   0   0      229.67      205.03      7.11 o 
   2   0   0     1996.43     2011.74     33.80 o 
   3   0   0      336.98      365.94     10.87 o 
   4   0   0      280.24      293.16      8.14 o 
   5   0   0        3.52        2.21      5.37 o 
   6   0   0       52.80       60.72      9.43 o 
   7   0   0        3.08        2.99      9.44 o 
   8   0   0       36.29       33.79     12.15 o 
   9   0   0       54.54       62.01     31.91 o 
  -9   1   0        0.02       15.08     33.79 o 
  -8   1   0       36.89       41.11     13.83 o 
  -7   1   0       91.12      106.66     14.67 o 
  -6   1   0      696.29      663.70     20.88 o 
  -5   1   0        0.14        1.39      5.70 o 
  -4   1   0      628.10      606.11     15.24 o 
  -3   1   0       61.30       53.98      4.38 o 
  -2   1   0      833.15      792.10     10.49 o 
  -1   1   0      726.13      735.72      8.12 o 
   0   1   0      772.87      737.94     25.12 o 
   1   1   0     2089.02     2108.65     29.82 o 
   2   1   0     1787.88     1790.81     29.91 o 
   3   1   0      666.08      743.97     27.20 o 
   4   1   0       58.66       43.53      4.98 o 
   5   1   0      163.77      165.53      9.39 o 
   6   1   0       95.38       94.04      9.44 o 
   7   1   0      157.92      177.68     16.37 o 
   8   1   0       29.74       17.90     12.80 o 
  -9   2   0       11.72       -9.87     14.46 o 
  -8   2   0       10.10        8.42     13.76 o 
  -7   2   0       57.35       48.62     14.27 o 
  -6   2   0       15.43       11.25      9.68 o 
  -5   2   0        4.89        1.84      4.29 o 
  -4   2   0      503.20      472.34     14.48 o 
  -3   2   0       54.04       64.17      8.36 o 
  -2   2   0      372.95      334.43      6.92 o 
  -1   2   0      219.11      208.04      7.93 o 
   0   2   0     4518.21     4545.17     48.52 o 
   1   2   0      484.13      476.54      9.03 o 
   2   2   0        0.65        3.66      5.41 o 
   3   2   0      211.98      212.40      7.40 o 
   4   2   0        1.94        9.82      6.41 o 
   5   2   0       13.24       12.75      7.23 o 
   6   2   0        9.40       10.65      9.30 o 
   7   2   0      162.80      116.69     15.89 o 
   8   2   0        0.25        9.50     11.86 o 
  -9   3   0        0.10      -12.14     37.45 o 
  -8   3   0       46.20       34.25     16.29 o 
  -7   3   0        2.65       -2.58      9.85 o 
  -6   3   0      196.12      202.29      9.92 o 
  -5   3   0        0.12       -0.04      4.84 o 
  -4   3   0      130.32      129.63      7.99 o 
  -3   3   0      156.38      168.97      9.31 o 
  -2   3   0      339.80      351.10      8.10 o 
  -1   3   0      190.27      197.96      9.93 o 
   0   3   0      221.07      212.38      8.29 o 
   1   3   0        0.07        0.90      4.22 o 
   2   3   0      516.80      564.84     11.62 o 
   3   3   0     1428.06     1420.00     26.91 o 
   4   3   0        3.19       15.64     10.56 o 
   5   3   0      669.33      656.31     31.38 o 
   6   3   0        4.26        0.00     14.02 o 
   7   3   0      138.26      142.89     24.48 o 
   8   3   0        1.86       14.93     14.53 o 
  -8   4   0       11.50       16.65     12.43 o 
  -7   4   0      331.30      314.76     13.81 o 
  -6   4   0        2.38       14.99      7.08 o 
  -5   4   0       60.41       53.67      9.10 o 
  -4   4   0      131.07      130.58     10.38 o 
  -3   4   0      387.40      374.62     14.56 o 
  -2   4   0      443.18      453.85     12.63 o 
  -1   4   0      511.18      488.36     15.22 o 
   0   4   0      126.56      118.02      8.32 o 
   1   4   0      226.95      201.82     16.00 o 
   2   4   0        0.00       -6.21      6.21 o 
   3   4   0      227.03      244.83     12.21 o 
   4   4   0       61.33       57.24      6.70 o 
   5   4   0        7.52       12.53     10.21 o 
   6   4   0        0.31       -4.61     15.17 o 
   7   4   0      142.28      112.00     19.78 o 
  -8   5   0       65.67       84.65     20.92 o 
  -7   5   0      115.16      120.38     12.00 o 
  -6   5   0       22.20       34.33     10.49 o 
  -5   5   0       34.03       36.93      9.07 o 
  -4   5   0      123.40      135.52     11.94 o 
  -3   5   0       40.20       48.43      9.67 o 
  -2   5   0       18.88       14.38      6.81 o 
  -1   5   0       45.09       40.10      9.20 o 
   0   5   0       22.35       32.91      7.73 o 
   1   5   0      107.58      106.21     13.66 o 
   2   5   0      211.18      214.93     17.67 o 
   3   5   0      526.25      519.25     19.14 o 
   4   5   0       33.68       39.97      8.15 o 
   5   5   0      111.11      113.62     16.48 o 
   6   5   0       18.65       50.11     17.93 o 
   7   5   0       13.62       -6.44     21.24 o 
  -8   6   0        1.17       28.10     21.23 o 
  -7   6   0       56.59       56.49     16.88 o 
  -6   6   0        1.22       -1.03     11.19 o 
  -5   6   0       13.18        0.87     10.86 o 
  -4   6   0       95.97       86.09     11.78 o 
  -3   6   0      179.35      203.17     11.63 o 
  -2   6   0        8.67       -2.28      7.75 o 
  -1   6   0      124.08      155.55     13.35 o 
   0   6   0       97.96      110.79     11.69 o 
   1   6   0       19.99       15.34     11.64 o 
   2   6   0       23.11       19.69     11.68 o 
   3   6   0       55.26       53.38     14.08 o 
   4   6   0       87.98      112.33     12.15 o 
   5   6   0       16.90       15.27     15.77 o 
   6   6   0       42.17       42.08     20.43 o 
  -7   7   0        4.37       23.69     12.94 o 
  -6   7   0        0.12       -8.73     12.30 o 
  -5   7   0        1.21       -2.73     10.67 o 
  -4   7   0        8.48       -8.59      9.75 o 
  -3   7   0       14.95        5.62     11.52 o 
  -2   7   0       55.51       58.72     16.45 o 
  -1   7   0      100.88       83.48     23.03 o 
   0   7   0       92.25       57.83     14.77 o 
   1   7   0      115.16      102.22     24.69 o 
   2   7   0      193.89      228.82     26.65 o 
   3   7   0      164.50      156.30     23.68 o 
   4   7   0       86.93       95.01     16.72 o 
   5   7   0        3.60       -5.44     24.90 o 
  -6   8   0        0.97       17.52     18.38 o 
  -5   8   0        8.02        8.65     16.85 o 
  -4   8   0       11.87       11.25     23.43 o 
  -3   8   0       26.05       33.57     11.12 o 
  -2   8   0       76.22       70.37     15.33 o 
  -1   8   0        6.77        7.22     14.77 o 
   0   8   0       24.82        6.28     19.88 o 
   1   8   0        0.17      -17.57     17.57 o 
   2   8   0        0.27        7.41     26.47 o 
   3   8   0       33.02       15.45     12.96 o 
   4   8   0        9.82        1.98     27.41 o 
  -5   9   0        0.19       23.39     40.06 o 
  -4   9   0        5.04       19.59     19.79 o 
  -3   9   0        0.03        7.53     17.36 o 
  -2   9   0        0.09       18.57     15.40 o 
  -1   9   0        1.09        6.28     21.34 o 
   0   9   0       22.96       33.47     25.94 o 
   1   9   0        9.05        5.23     21.97 o 
   2   9   0        4.39      -10.16     15.69 o 
  -2  10   0        1.39       -2.99     16.42 o 
  -1  10   0        0.20        1.25     18.86 o 
   0 -10   1        1.48       17.82     42.89 o 
   1 -10   1        0.56       14.89     15.17 o 
   2 -10   1        0.11        8.79     14.41 o 
  -3  -9   1       37.05       47.01     19.55 o 
  -2  -9   1       33.84       19.06     42.26 o 
  -1  -9   1       33.40        0.26     16.05 o 
   0  -9   1        0.41        0.83     13.64 o 
   1  -9   1       10.38       -8.52     16.63 o 
   2  -9   1        0.47      -12.23     12.23 o 
   3  -9   1        0.22       -0.17     13.10 o 
   4  -9   1        9.45       30.30     16.15 o 
   5  -9   1        0.80        4.08     16.11 o 
  -4  -8   1        2.04      -11.18     13.55 o 
  -3  -8   1        0.82      -11.53     11.53 o 
  -2  -8   1       52.16       35.22     15.81 o 
  -1  -8   1        1.54      -13.85     13.85 o 
   0  -8   1       55.53       54.19     23.22 o 
   1  -8   1       12.91       -0.35     22.07 o 
   2  -8   1       11.92        9.38     12.36 o 
   3  -8   1        7.06       -9.57     11.35 o 
   4  -8   1        4.37       21.90     18.22 o 
   5  -8   1       18.93       27.69     15.14 o 
   6  -8   1        0.24       16.43     21.43 o 
  -5  -7   1       20.55      -12.55     25.52 o 
  -4  -7   1        0.95       11.65      9.79 o 
  -3  -7   1        3.15        2.22      9.50 o 
  -2  -7   1       58.73       50.73     12.06 o 
  -1  -7   1       30.79       28.64     15.87 o 
   0  -7   1        0.18       -1.72     12.56 o 
   1  -7   1        0.27       -3.15     11.58 o 
   2  -7   1       35.74       33.90     12.34 o 
   3  -7   1        0.01       -2.03      7.50 o 
   4  -7   1       97.68      109.37     20.02 o 
   5  -7   1       17.86       10.78     11.54 o 
   6  -7   1        4.36       12.21     11.71 o 
   7  -7   1        9.04        1.44     14.28 o 
  -6  -6   1       12.53       -1.48     20.82 o 
  -5  -6   1       19.36       15.44     14.64 o 
  -4  -6   1       98.63       88.49     10.80 o 
  -3  -6   1       10.65        8.01     10.75 o 
  -2  -6   1      261.78      249.52     20.75 o 
  -1  -6   1        0.04       -3.16     10.35 o 
   0  -6   1      117.26      129.66     13.48 o 
   1  -6   1        4.46       -1.13      8.35 o 
   2  -6   1      175.43      170.86     12.30 o 
   3  -6   1        6.69        3.63      6.64 o 
   4  -6   1       23.68       23.14     13.13 o 
   5  -6   1        0.44       -5.56      9.29 o 
   6  -6   1       20.93       12.20     11.00 o 
   7  -6   1        0.34       -6.10     12.26 o 
  -7  -5   1        0.16        3.07     16.29 o 
  -6  -5   1      188.68      167.95     32.01 o 
  -5  -5   1        9.05        7.94     12.01 o 
  -4  -5   1      175.80      174.60     11.20 o 
  -3  -5   1       51.13       45.24      7.97 o 
  -2  -5   1       77.40       82.98     10.93 o 
  -1  -5   1       35.22       32.75     10.55 o 
   0  -5   1       70.42       63.86      8.89 o 
   1  -5   1        1.64       -2.39      5.95 o 
   2  -5   1       95.38       80.28      7.70 o 
   3  -5   1       25.78       29.81      6.24 o 
   4  -5   1       36.27       28.24      8.82 o 
   5  -5   1       21.60       49.89     10.06 o 
   6  -5   1        0.22        0.05      9.40 o 
   7  -5   1        1.73        5.25      8.35 o 
   8  -5   1        1.11       20.70     19.23 o 
  -7  -4   1        0.89       -2.59     15.80 o 
  -6  -4   1       24.74      -11.94     11.94 o 
  -5  -4   1       13.16       20.55      8.80 o 
  -4  -4   1      501.94      530.33     21.85 o 
  -3  -4   1      103.40      107.21      9.03 o 
  -2  -4   1     1090.97     1091.95     21.65 o 
  -1  -4   1        8.72       17.32      6.37 o 
   0  -4   1       40.44       43.37      6.94 o 
   1  -4   1      684.78      695.46     18.07 o 
   2  -4   1       12.90       16.78      4.66 o 
   3  -4   1      163.69      153.88     10.32 o 
   4  -4   1        0.27       11.21      8.01 o 
   5  -4   1       17.63       -6.23      7.03 o 
   6  -4   1      151.17      162.37     11.39 o 
   7  -4   1       42.54       47.51      8.83 o 
   8  -4   1        6.22       17.42     13.92 o 
  -8  -3   1      158.48      186.60     19.45 o 
  -7  -3   1       16.45       38.08     13.02 o 
  -6  -3   1       51.68       62.21     12.72 o 
  -5  -3   1       43.97       35.49      8.80 o 
  -4  -3   1       62.29       72.18     11.44 o 
  -3  -3   1      408.52      405.75     13.20 o 
  -2  -3   1       46.25       62.15      5.92 o 
  -1  -3   1       45.44       42.18      5.18 o 
   0  -3   1       60.78       65.47      6.22 o 
   1  -3   1      567.25      549.94     18.20 o 
   2  -3   1       91.85       97.95      5.22 o 
   3  -3   1      596.88      562.45     15.56 o 
   4  -3   1       58.56       73.39      7.14 o 
   5  -3   1      430.47      446.82     14.62 o 
   6  -3   1       89.18       88.58      8.53 o 
   7  -3   1       75.83      101.78     13.98 o 
   8  -3   1        8.60        1.79     14.69 o 
  -8  -2   1       23.39       18.76     11.07 o 
  -7  -2   1        2.10        4.52      8.76 o 
  -6  -2   1      283.05      297.45     15.81 o 
  -5  -2   1      205.73      189.37     13.39 o 
  -4  -2   1       39.79       36.43      9.87 o 
  -3  -2   1     1945.30     1966.85     42.89 o 
  -2  -2   1      863.70      854.75     15.95 o 
  -1  -2   1      239.14      213.48      7.84 o 
   0  -2   1     1199.97     1244.85     15.85 o 
   1  -2   1    20017.35    20275.93    160.28 o 
   2  -2   1      246.48      247.69      7.13 o 
   3  -2   1      467.86      485.70      9.69 o 
   4  -2   1       22.55       26.11      5.65 o 
   5  -2   1       29.76       34.56      6.21 o 
   6  -2   1       87.65       96.16     12.63 o 
   7  -2   1      124.81      127.50     30.55 o 
   8  -2   1       16.07       23.31     25.31 o 
   9  -2   1       53.52       13.81     21.55 o 
  -8  -1   1       66.35       74.54     12.63 o 
  -7  -1   1        2.61        7.03      8.28 o 
  -6  -1   1       39.43       33.89     10.67 o 
  -5  -1   1      235.84      239.76     15.27 o 
  -4  -1   1      261.63      280.43     12.45 o 
  -3  -1   1      433.35      476.59     34.52 o 
  -2  -1   1      222.98      251.73     17.20 o 
  -1  -1   1      204.26      212.51      6.44 o 
   0  -1   1      230.70      213.68      4.63 o 
   1  -1   1      692.05      667.28      7.50 o 
   2  -1   1      164.07      168.40      5.43 o 
   3  -1   1      648.87      603.22     13.11 o 
   4  -1   1      673.19      686.41     16.13 o 
   5  -1   1      125.37      109.94      9.85 o 
   6  -1   1       16.99        5.15      8.44 o 
   7  -1   1      100.69       98.81     16.24 o 
   8  -1   1        1.43       -7.82     12.95 o 
  -9   0   1       16.07        0.66     24.06 o 
  -8   0   1       40.41       55.03     11.35 o 
  -7   0   1      172.04      188.86     13.97 o 
  -6   0   1       31.93       35.98     10.25 o 
  -5   0   1      222.38      219.74     14.12 o 
  -4   0   1      228.69      226.44     15.69 o 
  -3   0   1      423.45      379.51     30.55 o 
  -2   0   1      430.57      411.48     19.08 o 
  -1   0   1      570.86      554.05     10.31 o 
   1   0   1     1848.20     1848.83     19.11 o 
   2   0   1      242.91      236.89      7.13 o 
   3   0   1     2144.39     2234.85     34.36 o 
   4   0   1        5.39       13.64      5.80 o 
   5   0   1      105.94      108.54     10.94 o 
   6   0   1      210.82      213.05     24.72 o 
   7   0   1       36.94       56.85     14.16 o 
   8   0   1      202.74      188.06     21.21 o 
  -9   1   1       90.90       89.39     16.76 o 
  -8   1   1        0.00       -9.71      9.71 o 
  -7   1   1       56.85       43.62     10.94 o 
  -6   1   1       37.56       38.72      7.60 o 
  -5   1   1        1.28       -2.58      7.13 o 
  -4   1   1       64.91       67.69      6.87 o 
  -3   1   1       64.14       65.75      5.06 o 
  -2   1   1      399.52      401.46      8.57 o 
  -1   1   1     2274.56     2196.88     24.19 o 
   0   1   1      319.94      307.06      5.63 o 
   1   1   1     2845.42     2835.15     28.53 o 
   2   1   1       15.98       29.62      4.86 o 
   3   1   1     2017.78     2081.14     38.58 o 
   4   1   1      248.22      248.55     12.38 o 
   5   1   1        9.26        4.56      7.97 o 
   6   1   1      327.90      292.23     16.38 o 
   7   1   1        3.13       17.24     11.81 o 
   8   1   1        1.40      -11.02     13.37 o 
  -9   2   1       32.97       15.96     15.13 o 
  -8   2   1        2.39       -4.43     12.02 o 
  -7   2   1      288.87      280.50     22.04 o 
  -6   2   1     1121.19     1060.29     36.82 o 
  -5   2   1      475.21      477.12     28.77 o 
  -4   2   1       96.48       83.15     10.30 o 
  -3   2   1       98.48       90.13      7.11 o 
  -2   2   1      285.54      277.56      6.72 o 
  -1   2   1      158.30      159.15      5.92 o 
   0   2   1      713.37      700.54     12.75 o 
   1   2   1       42.57       47.76      4.79 o 
   2   2   1      817.50      832.50     20.94 o 
   3   2   1      341.49      344.64     11.56 o 
   4   2   1      210.96      193.72     12.74 o 
   5   2   1        4.31        5.43      8.09 o 
   6   2   1        0.11       -3.99     10.22 o 
   7   2   1        9.47       12.83     20.71 o 
   8   2   1      136.71      145.79     20.74 o 
  -9   3   1       41.14       46.81     18.71 o 
  -8   3   1       16.56       20.59     15.31 o 
  -7   3   1      173.03      176.10     21.72 o 
  -6   3   1       70.16       97.01     17.21 o 
  -5   3   1        3.86        5.65      4.51 o 
  -4   3   1      180.98      194.07      8.71 o 
  -3   3   1      128.78      133.52      7.68 o 
  -2   3   1      100.40       96.33      5.30 o 
  -1   3   1        2.26        3.27      4.61 o 
   0   3   1      548.56      540.38     12.11 o 
   1   3   1       17.88        7.89      4.73 o 
   2   3   1      518.23      520.09     12.56 o 
   3   3   1       18.84       14.05      6.55 o 
   4   3   1      209.35      199.90     12.98 o 
   5   3   1       21.33       24.39     11.91 o 
   6   3   1        0.27      -15.69     15.90 o 
   7   3   1        7.31       -2.72     17.36 o 
   8   3   1       17.71       30.34     22.60 o 
  -8   4   1        6.38        5.81     12.04 o 
  -7   4   1        1.87       -5.79     10.75 o 
  -6   4   1      401.87      400.56     16.30 o 
  -5   4   1       31.96       33.44      9.77 o 
  -4   4   1       26.24       22.18      7.50 o 
  -3   4   1       29.64       35.64      7.45 o 
  -2   4   1        3.70        2.90      5.08 o 
  -1   4   1      144.13      148.47     10.29 o 
   0   4   1        7.28        5.68      5.69 o 
   1   4   1       31.03       58.03      8.87 o 
   2   4   1      186.96      188.66     14.66 o 
   3   4   1      344.85      347.03     14.79 o 
   4   4   1      152.35      178.31     10.07 o 
   5   4   1      209.75      218.82     14.42 o 
   6   4   1       76.63       97.28     19.34 o 
   7   4   1       45.36       22.19     16.92 o 
  -8   5   1       13.13      -13.80     13.80 o 
  -7   5   1       26.49       36.56     10.17 o 
  -6   5   1        0.01        8.14      8.07 o 
  -5   5   1       13.64       20.30      8.57 o 
  -4   5   1      422.03      441.27     21.04 o 
  -3   5   1       12.72       14.35      6.28 o 
  -2   5   1      172.70      169.53     10.96 o 
  -1   5   1       84.25       81.48      9.81 o 
   0   5   1      276.33      292.73     15.00 o 
   1   5   1      148.20      142.36     17.04 o 
   2   5   1      235.51      233.50     19.10 o 
   3   5   1      299.74      294.47     15.96 o 
   4   5   1      241.18      230.08     20.23 o 
   5   5   1        1.35       -0.34     12.38 o 
   6   5   1       10.79        3.22     15.80 o 
  -8   6   1        2.38       -8.23     19.70 o 
  -7   6   1        5.30        1.21     11.52 o 
  -6   6   1       18.37       30.16     11.13 o 
  -5   6   1       13.54        4.41      9.15 o 
  -4   6   1       41.15       30.30     12.62 o 
  -3   6   1        0.25       -2.98      7.33 o 
  -2   6   1       44.09       34.48      8.53 o 
  -1   6   1      137.27      138.82     14.32 o 
   0   6   1       54.38       53.12     10.54 o 
   1   6   1      118.88      131.26     17.16 o 
   2   6   1       95.14       92.34     15.49 o 
   3   6   1       64.07       42.82     14.39 o 
   4   6   1        3.13       -4.52     13.95 o 
   5   6   1       97.10       96.28     22.05 o 
   6   6   1       33.11       33.77     26.11 o 
  -7   7   1        3.81       11.31     14.43 o 
  -6   7   1       17.36       25.99     14.69 o 
  -5   7   1        3.03       13.79     11.56 o 
  -4   7   1       26.79       39.16     12.02 o 
  -3   7   1       74.97       68.39     10.99 o 
  -2   7   1       12.42        0.11     10.82 o 
  -1   7   1        5.35        2.21     11.33 o 
   0   7   1       33.74       53.34     13.14 o 
   1   7   1        5.42       -4.80     14.37 o 
   2   7   1       59.90       34.36     16.98 o 
   3   7   1       55.13       54.47     19.25 o 
   4   7   1        1.92      -10.83     10.83 o 
   5   7   1       54.38       77.20     33.06 o 
  -6   8   1       11.03      -17.09     17.09 o 
  -5   8   1        0.12        2.01     16.03 o 
  -4   8   1        0.10      -13.06     16.64 o 
  -3   8   1        0.51        5.75     10.43 o 
  -2   8   1        9.60        8.23     12.39 o 
  -1   8   1        2.33       11.08     13.93 o 
   0   8   1        7.47       31.80     24.90 o 
   1   8   1       78.68       78.04     28.66 o 
   2   8   1       98.86       84.31     30.34 o 
   3   8   1       19.58       39.85     20.15 o 
   4   8   1        0.16        2.35     14.29 o 
  -5   9   1        2.91       30.38     23.96 o 
  -4   9   1        0.27       -1.26     22.39 o 
  -3   9   1       36.87       18.54     14.32 o 
  -2   9   1        0.07       -6.23     12.68 o 
  -1   9   1        5.73       -5.44     23.22 o 
   0   9   1        3.13       -0.84     22.39 o 
   1   9   1       29.85       52.93     28.66 o 
   2   9   1       13.19      -22.60     22.60 o 
   0 -10   2        5.99      -17.12     17.34 o 
   1 -10   2        1.65        7.61     18.92 o 
   2 -10   2        7.99        7.58     22.55 o 
  -3  -9   2       13.57       34.47     18.02 o 
  -2  -9   2       19.07       25.78     17.85 o 
  -1  -9   2        1.21      -14.54     14.54 o 
   0  -9   2        0.47       15.85     17.47 o 
   1  -9   2        7.90       -2.84     12.83 o 
   2  -9   2        7.44       17.32     17.57 o 
   3  -9   2        1.01       -6.07     11.03 o 
   4  -9   2        1.11        2.76     14.73 o 
   5  -9   2       12.79        3.21     36.21 o 
  -4  -8   2       36.27       95.75     28.98 o 
  -3  -8   2        4.07       12.15     12.44 o 
  -2  -8   2       12.99        0.79     28.05 o 
  -1  -8   2       40.51       28.79     27.24 o 
   0  -8   2       17.54       10.75     14.57 o 
   1  -8   2        0.09       13.78     10.69 o 
   2  -8   2        3.32       -9.43      9.62 o 
   3  -8   2        0.86       -9.53      9.53 o 
   4  -8   2        6.48       12.87     13.74 o 
   5  -8   2        0.18       -9.96     16.49 o 
   6  -8   2        0.06       -2.83     14.30 o 
  -5  -7   2        4.59       13.73     18.74 o 
  -4  -7   2        0.12        0.17      9.54 o 
  -3  -7   2        9.29       14.49      9.92 o 
  -2  -7   2        1.13        6.31     10.07 o 
  -1  -7   2        2.85        5.01      9.39 o 
   0  -7   2       13.74        3.16      9.60 o 
   1  -7   2       99.91      129.43     13.00 o 
   2  -7   2        3.08        7.43      7.40 o 
   3  -7   2       23.49       25.74      7.38 o 
   4  -7   2        8.99       11.93     12.49 o 
   5  -7   2        0.19        2.23     13.05 o 
   6  -7   2        0.42       -6.80     13.35 o 
   7  -7   2        4.09        3.48     13.73 o 
  -6  -6   2        1.38      -14.98     14.98 o 
  -5  -6   2        1.65      -10.14     13.30 o 
  -4  -6   2        4.01        1.02      8.28 o 
  -3  -6   2      119.91      132.88     13.33 o 
  -2  -6   2        5.76        7.42     11.32 o 
  -1  -6   2      184.15      167.75     14.96 o 
   0  -6   2        0.23       -7.01      7.01 o 
   1  -6   2        4.21       -2.17      7.61 o 
   2  -6   2       16.58        8.56      5.87 o 
   3  -6   2       43.58       45.41      6.94 o 
   4  -6   2        1.55       -8.17      8.17 o 
   5  -6   2       19.01       16.21     10.78 o 
   6  -6   2        2.05        9.65     11.19 o 
   7  -6   2       97.05       96.89     15.03 o 
  -7  -5   2       38.07       33.97     16.37 o 
  -6  -5   2        0.53      -11.17     13.06 o 
  -5  -5   2       16.42        2.36     13.61 o 
  -4  -5   2       15.64       23.30      6.94 o 
  -3  -5   2      272.12      284.12     13.61 o 
  -2  -5   2      342.73      353.23     15.48 o 
  -1  -5   2       49.76       52.67      9.41 o 
   0  -5   2       99.14      114.45      9.50 o 
   1  -5   2       81.84       87.41      8.31 o 
   2  -5   2      307.56      306.68     10.32 o 
   3  -5   2       84.75       90.48      8.33 o 
   4  -5   2        7.32        7.39      8.70 o 
   5  -5   2        1.58       -7.77      8.08 o 
   6  -5   2        0.02       -9.11      9.11 o 
   7  -5   2       15.70       21.51     10.75 o 
   8  -5   2        0.58       11.92     22.70 o 
  -7  -4   2      149.01      185.26     23.64 o 
  -6  -4   2       34.51       36.95     12.96 o 
  -5  -4   2      432.50      465.24     19.75 o 
  -4  -4   2       71.10       50.96     11.17 o 
  -3  -4   2      143.38      134.16      8.66 o 
  -2  -4   2       83.16       78.35      7.02 o 
  -1  -4   2        0.16        2.28      5.00 o 
   0  -4   2      400.70      414.79     12.14 o 
   1  -4   2       72.31       72.89      7.87 o 
   2  -4   2      747.20      742.95     14.92 o 
   3  -4   2        5.85        1.87      4.22 o 
   4  -4   2       93.64       86.75      9.23 o 
   5  -4   2       19.75       10.24      7.03 o 
   6  -4   2       76.96      109.99     11.72 o 
   7  -4   2        0.21        0.32      7.87 o 
   8  -4   2       22.95       20.87     14.64 o 
  -8  -3   2        7.87       -1.33     10.87 o 
  -7  -3   2        0.36       -9.25      9.25 o 
  -6  -3   2       89.90       61.39     11.74 o 
  -5  -3   2        7.86       -2.96      7.00 o 
  -4  -3   2       71.03       74.30      8.31 o 
  -3  -3   2      778.03      787.35     13.70 o 
  -2  -3   2      201.73      173.41      8.55 o 
  -1  -3   2      610.50      603.90     12.15 o 
   0  -3   2       14.93       23.07      4.36 o 
   1  -3   2        9.02        2.98      3.99 o 
   2  -3   2      142.60      142.12      7.44 o 
   3  -3   2        5.73        8.93      5.33 o 
   4  -3   2      131.11      123.90      8.83 o 
   5  -3   2        1.64        5.25      6.46 o 
   6  -3   2       41.73       48.71      8.46 o 
   7  -3   2       24.29       30.06     12.39 o 
   8  -3   2        0.20        9.10     14.37 o 
  -5  -2   2       72.71       88.50     11.30 o 
  -4  -2   2      117.29      139.53     12.76 o 
  -3  -2   2      270.91      264.26      8.76 o 
  -2  -2   2       81.37       91.81      5.41 o 
  -1  -2   2      404.43      433.20      7.35 o 
   0  -2   2    15863.41    16120.10    128.06 o 
   1  -2   2        1.14        2.25      3.10 o 
   2  -2   2        6.69        1.20      2.73 o 
   3  -2   2      426.01      421.08     10.10 o 
   4  -2   2     1203.57     1207.29     18.68 o 
   5  -2   2       89.98      100.60      7.32 o 
   6  -2   2      368.90      369.51     15.58 o 
   7  -2   2       21.36       48.31     10.89 o 
   8  -2   2        4.57      -16.59     26.15 o 
  -4  -1   2      270.11      273.23     33.68 o 
  -3  -1   2       18.50       30.96     16.32 o 
  -2  -1   2     1435.07     1372.36     23.12 o 
  -1  -1   2       90.95       87.00      3.45 o 
   0  -1   2     5096.10     4984.90     39.25 o 
   1  -1   2      269.24      298.07      5.73 o 
   2  -1   2       86.34       81.48      4.15 o 
   3  -1   2      103.29      122.38      5.75 o 
   4  -1   2      560.36      577.54     14.98 o 
   5  -1   2       36.59       30.11      8.52 o 
   6  -1   2        4.30       16.22     10.15 o 
   7  -1   2       20.95       41.56     14.46 o 
   8  -1   2       56.09       51.85     17.18 o 
  -9   0   2        1.00       -9.71      9.71 o 
  -8   0   2      209.52      219.44     14.75 o 
  -4   0   2       73.02       98.96     23.01 o 
  -3   0   2      760.45      736.20     29.86 o 
  -2   0   2       37.72       44.26      5.05 o 
  -1   0   2     1139.24     1150.92     12.45 o 
   0   0   2     1139.27     1132.54     11.29 o 
   1   0   2      751.91      722.04      8.33 o 
   2   0   2      932.52      906.89     11.36 o 
   3   0   2      986.12      975.79     20.29 o 
   4   0   2      364.38      396.55     16.46 o 
   5   0   2      472.42      468.78     19.29 o 
   6   0   2        0.04        6.35      9.12 o 
   7   0   2        2.63      -17.18     25.00 o 
   8   0   2        2.67        3.42     15.76 o 
  -9   1   2        1.07        7.43     12.09 o 
  -8   1   2        1.05        4.30      9.91 o 
  -7   1   2       13.22       24.30      9.32 o 
  -6   1   2       44.39       54.58     15.48 o 
  -5   1   2       10.64       12.07      7.13 o 
  -4   1   2      219.27      200.03      9.53 o 
  -3   1   2      387.52      382.68      7.33 o 
  -2   1   2      264.98      258.93      8.23 o 
  -1   1   2     3602.91     3638.40     36.42 o 
   0   1   2     1049.08     1038.54     12.14 o 
   1   1   2      229.05      218.99      6.05 o 
   2   1   2       54.31       64.98      5.63 o 
   3   1   2      385.85      422.09     13.12 o 
   4   1   2       85.42       77.87     11.20 o 
   5   1   2       69.72       90.15     17.30 o 
   6   1   2        0.48        1.84      8.96 o 
   7   1   2      149.86      148.57     37.76 o 
   8   1   2        1.60       -1.10     14.76 o 
  -9   2   2        8.02        3.02     14.03 o 
  -8   2   2       41.53       -5.37     19.25 o 
  -7   2   2       91.29      108.90     16.84 o 
  -6   2   2      116.22      108.15     14.78 o 
  -5   2   2      128.22      140.79     12.29 o 
  -4   2   2        3.02        6.17      6.35 o 
  -3   2   2      306.45      318.21     15.73 o 
  -2   2   2      643.39      630.04     15.34 o 
  -1   2   2     1540.46     1524.34     19.32 o 
   0   2   2       13.55       11.44      3.87 o 
   1   2   2     1701.33     1715.05     18.38 o 
   2   2   2      220.53      252.89      9.72 o 
   3   2   2     1380.70     1367.62     22.89 o 
   4   2   2       18.69       10.93      4.18 o 
   5   2   2      189.32      165.15     15.24 o 
   6   2   2      148.13      139.10     19.08 o 
   7   2   2        7.72       20.15     24.16 o 
   8   2   2        0.04       -1.16     16.09 o 
  -9   3   2        1.09        1.73     16.19 o 
  -8   3   2       31.66       20.37     15.09 o 
  -7   3   2      293.60      291.13     25.29 o 
  -6   3   2      167.83      181.28     17.13 o 
  -5   3   2      374.94      358.63     12.10 o 
  -4   3   2      878.15      906.29     17.29 o 
  -3   3   2     1667.58     1666.05     28.85 o 
  -2   3   2       82.19       88.51      5.59 o 
  -1   3   2      216.75      208.98      9.54 o 
   0   3   2      313.49      298.68     11.17 o 
   1   3   2       86.33       89.47      6.09 o 
   2   3   2       63.15       83.24      8.27 o 
   3   3   2       89.76       96.62      8.21 o 
   4   3   2       11.53       11.52      6.58 o 
   5   3   2       17.28       31.03     10.37 o 
   6   3   2       70.03       72.39     22.60 o 
   7   3   2       83.72       35.36     21.76 o 
  -8   4   2       23.36       49.10     34.52 o 
  -7   4   2        0.01       -3.66     11.00 o 
  -6   4   2       40.38       43.52      8.32 o 
  -5   4   2        1.19       -5.62      7.05 o 
  -4   4   2      301.13      257.63     17.60 o 
  -3   4   2      425.24      436.24     16.60 o 
  -2   4   2        3.35        4.18      5.33 o 
  -1   4   2       56.13       54.72      9.61 o 
   0   4   2      605.87      673.87     16.80 o 
   1   4   2      284.34      287.02     11.59 o 
   2   4   2      285.83      286.97     16.57 o 
   3   4   2      759.34      781.82     21.26 o 
   4   4   2       43.73       49.86     11.42 o 
   5   4   2        3.27       -9.33      9.64 o 
   6   4   2        5.27        0.64     13.35 o 
   7   4   2        5.93       23.23     32.85 o 
  -8   5   2        4.26      -13.31     13.31 o 
  -7   5   2       29.32       42.49      9.73 o 
  -6   5   2        4.05        8.33      8.39 o 
  -5   5   2      133.72      132.29     19.80 o 
  -4   5   2        0.29        4.72      8.41 o 
  -3   5   2      334.21      321.62     12.40 o 
  -2   5   2        5.14       10.68      7.97 o 
  -1   5   2       82.95       79.13      9.82 o 
   0   5   2        2.02       -3.03      7.35 o 
   1   5   2        9.67       16.68      8.50 o 
   2   5   2       92.14       99.22     15.38 o 
   3   5   2      237.00      247.59     18.42 o 
   4   5   2      538.71      538.42     24.69 o 
   5   5   2       42.82       36.64     15.19 o 
   6   5   2      365.55      374.49     27.54 o 
  -8   6   2        0.07        9.78     37.34 o 
  -7   6   2        3.51       -2.51     10.41 o 
  -6   6   2        0.42        0.08      9.90 o 
  -5   6   2        0.18      -11.59     11.59 o 
  -4   6   2       33.74       35.39     10.32 o 
  -3   6   2       48.67       56.33      9.78 o 
  -2   6   2      187.86      194.35     14.87 o 
  -1   6   2       46.51       41.75     10.53 o 
   0   6   2       10.61       -0.96      9.01 o 
   1   6   2       53.35       28.52     13.53 o 
   2   6   2      337.51      335.63     31.82 o 
   3   6   2      295.71      304.92     24.45 o 
   4   6   2       25.08       35.79     13.45 o 
   5   6   2        9.50        2.49     11.98 o 
  -7   7   2        1.74        3.35     14.11 o 
  -6   7   2        1.84       11.83     11.67 o 
  -5   7   2        6.14        4.80     13.95 o 
  -4   7   2       26.24       35.13     12.26 o 
  -3   7   2        4.59      -15.71     15.71 o 
  -2   7   2       53.32       54.32     17.19 o 
  -1   7   2       15.78       -2.37     30.44 o 
   0   7   2       30.64       42.69     16.32 o 
   1   7   2       38.67       27.91     22.49 o 
   2   7   2        6.69        0.96     26.78 o 
   3   7   2       21.20       18.42     20.19 o 
   4   7   2      127.44      129.44     23.32 o 
   5   7   2        2.86       -3.35     25.73 o 
  -6   8   2        2.90      -16.31     16.31 o 
  -5   8   2        3.25        0.93     25.73 o 
  -4   8   2        5.86       -9.58     13.40 o 
  -3   8   2        2.81        2.23     12.95 o 
  -2   8   2       19.77       24.76     23.39 o 
  -1   8   2        0.32       15.17     16.34 o 
   0   8   2       61.63       91.01     29.29 o 
   1   8   2       15.17        4.81     21.76 o 
   2   8   2        3.10      -20.29     20.29 o 
   3   8   2        0.63       -6.49     24.27 o 
  -5   9   2        0.47       -6.07     21.76 o 
  -4   9   2        8.65       33.82     34.83 o 
  -3   9   2        5.16        1.40     16.98 o 
  -2   9   2        0.19        0.91     13.46 o 
  -1   9   2       15.80        1.88     22.80 o 
   0   9   2       13.59        2.30     19.88 o 
   1   9   2        5.61      -18.62     21.55 o 
   2   9   2        2.30       19.88     27.83 o 
   0 -10   3        0.57        4.56     18.03 o 
   1 -10   3        3.25      -11.09     20.86 o 
   2 -10   3        1.07       20.85     16.64 o 
  -3  -9   3        0.21       14.30     16.68 o 
  -2  -9   3       22.26       28.55     17.30 o 
  -1  -9   3        3.45       19.97     16.86 o 
   0  -9   3        3.45        4.64     12.66 o 
   1  -9   3        0.53       -0.74     12.85 o 
   2  -9   3        2.87       29.55     12.83 o 
   3  -9   3        0.35       -1.13     11.56 o 
   4  -9   3        0.20       -5.98     15.36 o 
  -4  -8   3        7.83       35.53     16.12 o 
  -3  -8   3        0.03       -4.68     11.81 o 
  -2  -8   3        0.17       16.75     13.01 o 
  -1  -8   3        3.33      -11.99     17.03 o 
   0  -8   3        1.87      -10.34     12.69 o 
   1  -8   3        2.41       -9.89      9.89 o 
   2  -8   3       12.22       34.74     11.49 o 
   3  -8   3        4.07        6.12     10.30 o 
   4  -8   3       12.97       28.04     14.24 o 
   5  -8   3        1.48       -1.31     16.58 o 
   6  -8   3        0.56       22.77     21.31 o 
  -5  -7   3        5.36       14.46     18.79 o 
  -4  -7   3       40.89       49.50     14.83 o 
  -3  -7   3        0.33       -3.19      9.59 o 
  -2  -7   3      131.97      136.86     13.59 o 
  -1  -7   3       87.13       84.48     13.25 o 
   0  -7   3       32.87       46.77     11.68 o 
   1  -7   3        1.93       17.99      9.11 o 
   2  -7   3       18.56        6.27     19.05 o 
   3  -7   3        1.85        5.82     10.90 o 
   4  -7   3        2.12       -1.62     11.35 o 
   5  -7   3        1.32        1.63     12.30 o 
   6  -7   3        0.01        1.41     16.24 o 
   7  -7   3        3.44       25.39     23.12 o 
  -6  -6   3       90.88       77.40     19.63 o 
  -5  -6   3        0.08       -2.97     12.59 o 
  -4  -6   3       15.73       19.14      8.92 o 
  -3  -6   3        1.08       -1.79     10.15 o 
  -2  -6   3        6.90       -0.03      8.58 o 
  -1  -6   3        1.15        3.92      7.90 o 
   0  -6   3       18.58       27.82      8.66 o 
   1  -6   3      492.81      462.85     17.62 o 
   2  -6   3        9.99       18.06      9.00 o 
   3  -6   3        1.45       22.49      8.07 o 
   4  -6   3        8.81       -3.75     10.25 o 
   5  -6   3        4.12      -10.91     10.91 o 
   6  -6   3        4.25       21.61     11.82 o 
   7  -6   3        5.38       14.75     15.43 o 
  -7  -5   3        2.37       -2.17     14.07 o 
  -6  -5   3       20.61       30.98     15.53 o 
  -5  -5   3      159.29      151.07     32.85 o 
  -4  -5   3      136.45      140.72      9.23 o 
  -3  -5   3        9.37       -1.51      6.34 o 
  -2  -5   3      414.80      439.25     15.59 o 
  -1  -5   3       27.87       20.47      7.55 o 
   0  -5   3      115.24      120.66      8.32 o 
   1  -5   3       39.08       35.08      6.75 o 
   2  -5   3      126.59      119.34     13.34 o 
   3  -5   3       48.71       43.77      7.45 o 
   4  -5   3       10.86       15.72      9.07 o 
   5  -5   3       27.68       32.18      9.97 o 
   6  -5   3       19.45        4.24     10.27 o 
   7  -5   3       23.90       28.71     11.87 o 
   8  -5   3       17.94        4.04     20.70 o 
  -7  -4   3       65.57       68.50     14.97 o 
  -6  -4   3       39.53       52.07     22.18 o 
  -5  -4   3        2.97       -7.56      7.56 o 
  -4  -4   3       83.46       75.88     10.99 o 
  -3  -4   3      367.96      350.00     13.53 o 
  -2  -4   3      493.46      536.12     14.75 o 
  -1  -4   3      272.96      270.86     11.17 o 
   0  -4   3      660.97      635.13     13.75 o 
   1  -4   3     5810.54     5711.06     65.73 o 
   2  -4   3       25.28       29.24      5.66 o 
   3  -4   3      298.47      311.04     12.89 o 
   4  -4   3       11.56       12.20      7.09 o 
   5  -4   3      152.81      147.75     15.67 o 
   6  -4   3        4.02       -3.79      7.51 o 
   7  -4   3        9.23       14.31      9.41 o 
   8  -4   3        0.08       17.66     19.00 o 
  -8  -3   3        4.82        2.35     11.93 o 
  -7  -3   3       20.80       20.49     23.54 o 
  -6  -3   3      102.24       97.79     11.74 o 
  -5  -3   3      727.01      673.98     19.60 o 
  -4  -3   3       65.73       75.84      8.38 o 
  -3  -3   3      721.79      679.56     14.78 o 
  -2  -3   3      523.80      540.17     12.42 o 
  -1  -3   3        8.09        5.16      3.98 o 
   0  -3   3        7.24        1.23      4.09 o 
   1  -3   3      337.32      319.36     12.52 o 
   2  -3   3       33.85       33.87      4.27 o 
   3  -3   3        6.55        8.37      5.42 o 
   4  -3   3      445.47      447.92     15.12 o 
   5  -3   3        8.05        3.26      7.02 o 
   6  -3   3       66.42       83.81     13.23 o 
   7  -3   3       54.04       58.90     10.23 o 
   8  -3   3        3.46       18.60     14.78 o 
  -5  -2   3       11.79       14.64      7.11 o 
  -4  -2   3       31.25       31.67     23.85 o 
  -3  -2   3      221.21      243.71      9.49 o 
  -2  -2   3      105.51      108.01      5.21 o 
  -1  -2   3      403.31      390.01      7.61 o 
   0  -2   3      206.54      191.42      5.57 o 
   1  -2   3      744.03      708.33     12.50 o 
   2  -2   3      496.10      483.59      9.02 o 
   3  -2   3        3.94        6.66      5.50 o 
   4  -2   3      477.27      478.39     14.02 o 
   5  -2   3      230.79      208.62     11.38 o 
   6  -2   3        0.75        6.34      6.99 o 
   7  -2   3        1.87       24.55     12.45 o 
   8  -2   3       78.78       46.40     19.01 o 
  -4  -1   3       80.69       84.52     23.85 o 
  -3  -1   3      331.40      311.84     14.53 o 
  -2  -1   3      108.12      104.68      6.50 o 
  -1  -1   3       58.15       60.10      3.67 o 
   0  -1   3      586.07      617.21      8.54 o 
   1  -1   3        6.25        7.66      3.19 o 
   2  -1   3       32.77       35.88      4.35 o 
   3  -1   3      408.29      408.59     10.15 o 
   4  -1   3      648.29      636.50     13.95 o 
   5  -1   3        6.67        1.90      6.44 o 
   6  -1   3      551.58      553.78     24.63 o 
   7  -1   3       17.56       21.06     11.44 o 
   8  -1   3       61.00       45.66     27.72 o 
  -4   0   3       47.24       45.78      7.97 o 
  -3   0   3       10.11        9.49      3.08 o 
  -2   0   3     2245.20     2247.49     24.58 o 
  -1   0   3     1534.17     1468.61     16.35 o 
   0   0   3     6460.14     6169.80     51.06 o 
   1   0   3      540.91      564.58      8.56 o 
   2   0   3      237.19      218.67      7.53 o 
   3   0   3       53.99       61.53      5.08 o 
   4   0   3      329.28      329.06     10.17 o 
   5   0   3        9.81       -0.43     10.14 o 
   6   0   3       59.47       44.57     10.39 o 
   7   0   3        0.10      -11.37     14.59 o 
   8   0   3       86.97      112.35     22.31 o 
  -9   1   3      172.51      189.96     28.98 o 
  -8   1   3       45.33       33.99     11.00 o 
  -7   1   3      510.36      472.74     20.85 o 
  -6   1   3      532.04      495.70     20.10 o 
  -5   1   3      332.45      315.62     16.34 o 
  -4   1   3      237.97      224.03     11.26 o 
  -3   1   3      655.83      698.31     14.87 o 
  -2   1   3     2568.42     2811.31     32.88 o 
  -1   1   3     1140.99     1164.60     14.45 o 
   0   1   3      344.16      369.48      8.20 o 
   1   1   3        7.07        6.52      3.66 o 
   2   1   3     1758.85     1797.85     24.06 o 
   3   1   3        0.00       -5.22      5.22 o 
   4   1   3      571.52      575.98     13.40 o 
   5   1   3       29.74       26.57      6.07 o 
   6   1   3      108.33      132.78     11.71 o 
   7   1   3       83.31       90.12     19.51 o 
   8   1   3       83.91       90.38     30.23 o 
  -9   2   3        3.96      -13.29     13.29 o 
  -8   2   3       10.81        7.96     12.53 o 
  -7   2   3       49.85       33.41     12.30 o 
  -6   2   3      388.23      365.49     20.38 o 
  -5   2   3        3.30       10.72      8.62 o 
  -4   2   3      361.22      368.84     11.44 o 
  -3   2   3      246.18      287.00      7.87 o 
  -2   2   3     1852.89     1722.50     27.56 o 
  -1   2   3      205.40      224.99      8.22 o 
   0   2   3     1150.12     1090.76     20.99 o 
   1   2   3     1393.80     1596.53     19.74 o 
   2   2   3       88.82       81.44      9.42 o 
   3   2   3       70.09       87.33      7.60 o 
   4   2   3       56.99       51.59      7.16 o 
   5   2   3        0.21        0.48      7.43 o 
   6   2   3       16.74       25.15     12.06 o 
   7   2   3       40.11       22.36     16.22 o 
  -9   3   3        8.06        9.00     16.27 o 
  -8   3   3       59.99       44.85     23.85 o 
  -7   3   3       39.57        1.07     11.53 o 
  -6   3   3      256.20      244.46     19.09 o 
  -5   3   3       56.97       54.04      5.44 o 
  -4   3   3       16.03       26.19      6.58 o 
  -3   3   3       83.95       79.11      9.33 o 
  -2   3   3        1.43       -3.41      3.94 o 
  -1   3   3        6.45        4.90      5.08 o 
   0   3   3     1038.09     1024.39     20.08 o 
   1   3   3      334.95      374.71     11.20 o 
   2   3   3      857.05      827.10     23.24 o 
   3   3   3      567.63      552.00     17.94 o 
   4   3   3      845.38      814.74     23.33 o 
   5   3   3      347.72      344.46     21.43 o 
   6   3   3       34.53       32.98     16.69 o 
   7   3   3      216.57      270.93     39.12 o 
  -8   4   3        0.18      -10.53     16.86 o 
  -7   4   3        0.69        2.67     10.16 o 
  -6   4   3       97.36      125.75     10.67 o 
  -5   4   3        1.23       -7.08      7.88 o 
  -4   4   3      483.26      473.69     17.60 o 
  -3   4   3       15.47       21.51      7.99 o 
  -2   4   3      514.35      487.18     16.64 o 
  -1   4   3      621.64      616.70     21.71 o 
   0   4   3        6.62       -1.74      6.38 o 
   1   4   3        8.83        4.07      7.27 o 
   2   4   3       35.37       43.19     12.59 o 
   3   4   3       96.67      108.23     13.90 o 
   4   4   3      229.35      222.63     17.54 o 
   5   4   3       62.37       51.24     13.10 o 
   6   4   3        9.78       -0.73     13.83 o 
   7   4   3       83.92       52.35     21.30 o 
  -8   5   3       29.34       56.95     27.38 o 
  -7   5   3       34.94       24.15     11.81 o 
  -6   5   3        6.40        9.40      8.63 o 
  -5   5   3        1.99        3.49      8.47 o 
  -4   5   3        1.88       -6.38      8.14 o 
  -3   5   3       30.15       31.18      7.06 o 
  -2   5   3       58.07       64.56     15.37 o 
  -1   5   3        3.56       -4.85      4.85 o 
   0   5   3        7.94       14.82      8.77 o 
   1   5   3      266.34      278.66     21.63 o 
   2   5   3      247.84      223.63     18.49 o 
   3   5   3       29.45       11.24     11.46 o 
   4   5   3       28.39       28.63     12.66 o 
   5   5   3      105.10      107.53     20.02 o 
   6   5   3        1.87       27.23     38.81 o 
  -8   6   3        0.91      -21.34     31.17 o 
  -7   6   3        0.07       22.72     11.32 o 
  -6   6   3       62.67       61.31     15.22 o 
  -5   6   3       50.87       61.48     12.60 o 
  -4   6   3        3.34        6.99     14.31 o 
  -3   6   3      110.78      114.74     11.46 o 
  -2   6   3       43.07       31.66     10.50 o 
  -1   6   3       60.52       53.92     10.91 o 
   0   6   3        3.85       -9.97      9.97 o 
   1   6   3       29.33       26.65     13.45 o 
   2   6   3       86.85       93.48     20.03 o 
   3   6   3        0.01       -3.58     14.04 o 
   4   6   3       15.36       -2.50     13.58 o 
   5   6   3      118.54       78.05     25.89 o 
  -7   7   3        2.20        5.29     14.77 o 
  -6   7   3        2.22       16.10     12.12 o 
  -5   7   3        0.82       -2.52     11.65 o 
  -4   7   3        7.49        2.93     17.41 o 
  -3   7   3       76.60       97.70     36.15 o 
  -2   7   3        9.35       23.19     15.91 o 
  -1   7   3      105.99       87.76     19.27 o 
   0   7   3       21.69        8.38     29.81 o 
   1   7   3      219.11      237.92     42.26 o 
   2   7   3       56.13       56.35     41.95 o 
   3   7   3       10.86       41.43     18.60 o 
   4   7   3        0.87       -6.02     16.47 o 
  -6   8   3       12.43       36.15     19.60 o 
  -5   8   3       18.63       27.50     26.16 o 
  -4   8   3       10.28        8.41     14.29 o 
  -3   8   3      179.30      206.35     19.56 o 
  -2   8   3        2.07        5.81     16.18 o 
  -1   8   3       17.77       38.33     19.88 o 
   0   8   3        7.19       11.09     23.01 o 
   1   8   3       18.34        4.18     22.80 o 
   2   8   3        0.24       -4.18     24.48 o 
   3   8   3        7.68       -8.16     24.27 o 
  -4   9   3        2.72       -5.89     38.60 o 
  -3   9   3        5.46      -16.31     16.31 o 
  -2   9   3       20.57        0.62     13.75 o 
  -1   9   3       11.31       -9.21     22.39 o 
   0   9   3       41.70       24.06     28.66 o 
   1   9   3        2.66       20.92     29.71 o 
  -3  -9   4        1.21        4.82     17.57 o 
  -2  -9   4        4.35        5.25     16.40 o 
  -1  -9   4       11.20       18.94     16.33 o 
   0  -9   4        0.30        8.45     14.22 o 
   1  -9   4        1.31        0.38     13.81 o 
   2  -9   4        0.00      -11.02     11.31 o 
   3  -9   4        0.24        2.49     11.48 o 
   4  -9   4        0.43       -4.00     26.78 o 
  -4  -8   4        0.11       10.49     15.14 o 
  -3  -8   4        6.73        8.65     21.86 o 
  -2  -8   4        1.43      -11.80     12.09 o 
  -1  -8   4       31.92       44.21     14.43 o 
   0  -8   4        0.86       13.50     12.70 o 
   1  -8   4       27.57       34.81     12.64 o 
   2  -8   4       31.34       29.70     12.52 o 
   3  -8   4        0.06        2.83     10.38 o 
   4  -8   4        0.37        7.73     13.71 o 
   5  -8   4        0.45       11.75     15.15 o 
  -5  -7   4        3.96       -4.33     16.92 o 
  -4  -7   4       11.06       21.00     19.56 o 
  -3  -7   4        0.46       -9.14      9.14 o 
  -2  -7   4        6.40       -1.41      8.69 o 
  -1  -7   4       61.34       73.10     17.70 o 
   0  -7   4        7.58       18.37      7.04 o 
   1  -7   4        1.73       13.42      9.80 o 
   2  -7   4       99.69       97.58     14.37 o 
   3  -7   4        0.01       13.41      9.73 o 
   4  -7   4       12.21        3.67     13.44 o 
   5  -7   4        2.79        0.92     14.33 o 
   6  -7   4        4.35       23.93     14.96 o 
  -6  -6   4        1.99      -10.85     16.00 o 
  -5  -6   4       28.85       33.73     21.97 o 
  -4  -6   4       22.50       33.53     14.27 o 
  -3  -6   4        0.29        7.12     10.30 o 
  -2  -6   4      145.11      154.72     13.08 o 
  -1  -6   4       65.88       64.42     12.74 o 
   0  -6   4       27.47       17.77      8.25 o 
   1  -6   4      292.20      285.94     14.38 o 
   2  -6   4      780.61      736.93     22.78 o 
   3  -6   4       12.18        3.53      8.32 o 
   4  -6   4        0.23       -5.63      9.52 o 
   5  -6   4        2.25       -8.37     13.86 o 
   6  -6   4        0.63        5.00     11.49 o 
   7  -6   4        2.39       12.57     16.13 o 
  -7  -5   4       10.11       11.20     15.59 o 
  -6  -5   4        3.37       -5.39     13.39 o 
  -5  -5   4       73.77       87.49     20.71 o 
  -4  -5   4      118.99      113.45      9.25 o 
  -3  -5   4        0.89        6.82      7.34 o 
  -2  -5   4       33.25       28.03      7.03 o 
  -1  -5   4       32.11       33.70      7.81 o 
   0  -5   4        8.35        7.14      5.28 o 
   1  -5   4        5.32       -0.65      6.16 o 
   2  -5   4       34.86       40.49      7.72 o 
   3  -5   4        0.78       16.46      6.93 o 
   4  -5   4       94.29       98.07     12.27 o 
   5  -5   4       23.22       30.61     11.00 o 
   6  -5   4        0.24        1.35     10.16 o 
   7  -5   4        3.04       13.16     11.53 o 
  -7  -4   4        4.96       15.98     12.20 o 
  -6  -4   4       48.71       40.22     12.53 o 
  -5  -4   4       15.46       18.18     12.27 o 
  -4  -4   4      207.49      200.34     14.99 o 
  -3  -4   4        1.52        9.60      6.48 o 
  -2  -4   4      170.53      177.59      9.77 o 
  -1  -4   4       34.98       40.30      6.75 o 
   0  -4   4      189.24      198.96      9.75 o 
   1  -4   4       42.26       28.70      5.58 o 
   2  -4   4      161.10      163.79      9.74 o 
   3  -4   4        1.20        3.27      4.84 o 
   4  -4   4      100.33       98.45      9.83 o 
   5  -4   4        0.79        0.11      7.56 o 
   6  -4   4        8.43       -2.88     10.57 o 
   7  -4   4        1.65       15.88     11.09 o 
   8  -4   4        0.54       21.16     20.83 o 
  -7  -3   4        3.85        0.42      8.89 o 
  -6  -3   4      149.40      156.09     13.54 o 
  -5  -3   4       32.51       26.74      7.81 o 
  -4  -3   4       21.64       35.35      7.72 o 
  -3  -3   4        9.87        0.67      2.89 o 
  -2  -3   4      229.56      245.53      8.73 o 
  -1  -3   4       13.75       16.86      5.02 o 
   0  -3   4      625.39      609.22     11.44 o 
   1  -3   4      229.95      206.96      9.44 o 
   2  -3   4        1.94        0.18      4.44 o 
   3  -3   4       13.43       10.36      5.69 o 
   4  -3   4      484.10      473.61     16.18 o 
   5  -3   4       77.51       69.13     10.81 o 
   6  -3   4       24.22       29.05      9.49 o 
   7  -3   4       48.03       50.28     13.49 o 
   8  -3   4        1.33       -4.26     17.87 o 
  -5  -2   4      936.87      928.91     34.10 o 
  -4  -2   4      464.74      444.49     14.49 o 
  -3  -2   4       40.58       37.57      5.99 o 
  -2  -2   4      312.97      304.10      8.81 o 
  -1  -2   4        2.81        4.97      3.70 o 
   0  -2   4       40.88       37.47      4.17 o 
   1  -2   4      885.39      831.65     15.40 o 
   2  -2   4        3.85        4.87      4.65 o 
   3  -2   4        4.16        9.59      6.41 o 
   4  -2   4       16.25       21.39      7.72 o 
   5  -2   4       96.70       89.05      9.71 o 
   6  -2   4        3.37        5.91     11.62 o 
   7  -2   4        0.59      -10.21     25.70 o 
   8  -2   4        3.69       26.34     15.66 o 
  -5  -1   4      285.99      265.07     14.44 o 
  -4  -1   4       12.45       10.97      5.80 o 
  -3  -1   4        7.39        7.19      4.71 o 
  -2  -1   4       49.90       57.71      4.77 o 
  -1  -1   4       94.66       79.08      4.58 o 
   0  -1   4       39.16       43.31      4.08 o 
   1  -1   4      443.85      433.63     10.25 o 
   2  -1   4        0.33       -3.55      3.55 o 
   3  -1   4      726.29      730.43     16.80 o 
   4  -1   4        3.17       10.00      6.09 o 
   5  -1   4      373.07      366.80     16.11 o 
   6  -1   4        4.23       -9.19      9.70 o 
   7  -1   4        0.01        5.37     11.93 o 
   8  -1   4        1.79       -0.04     26.57 o 
  -5   0   4      429.06      470.73     49.58 o 
  -4   0   4        0.56       -2.98      5.34 o 
  -3   0   4      481.17      444.60      8.91 o 
  -2   0   4      232.04      274.15      9.32 o 
  -1   0   4     1255.10     1249.58     15.04 o 
   0   0   4        0.60        3.75      3.23 o 
   1   0   4       47.76       50.22      4.82 o 
   2   0   4      134.91      151.46      6.37 o 
   3   0   4      410.51      425.75     13.11 o 
   4   0   4      137.96      139.38     10.88 o 
   5   0   4       64.99       66.11      9.55 o 
   6   0   4       95.21       85.71     14.58 o 
   7   0   4      113.60      138.14     31.03 o 
   8   0   4        9.40       16.32     30.34 o 
  -9   1   4       27.62       32.11     12.87 o 
  -8   1   4       18.70       14.46      9.92 o 
  -7   1   4        2.09       -3.26      8.87 o 
  -6   1   4      247.09      228.84     15.06 o 
  -5   1   4        3.33        9.73     11.27 o 
  -4   1   4      305.75      329.16     14.75 o 
  -3   1   4      893.93      900.45     17.57 o 
  -2   1   4      260.76      284.51      9.66 o 
  -1   1   4     1137.19     1100.74     14.81 o 
   0   1   4      353.48      361.63     10.92 o 
   1   1   4     3414.40     3383.87     43.97 o 
   2   1   4       13.11       21.03      5.90 o 
   3   1   4      428.80      451.25     15.98 o 
   4   1   4      182.45      170.87     11.90 o 
   5   1   4      246.16      260.98     20.05 o 
   6   1   4       26.02       21.12     10.95 o 
   7   1   4        0.13        7.83     14.32 o 
   8   1   4        9.55       23.32     19.91 o 
  -9   2   4       10.51        2.02     29.29 o 
  -8   2   4       11.74        7.34     11.98 o 
  -7   2   4       77.80       66.18     20.35 o 
  -6   2   4       28.84       17.24     10.07 o 
  -5   2   4      266.75      289.95     19.04 o 
  -4   2   4      155.70      171.54      9.43 o 
  -3   2   4      292.43      282.59     11.06 o 
  -2   2   4       31.72       30.28      5.44 o 
  -1   2   4     1074.50     1094.89     20.29 o 
   0   2   4      769.12      902.39     18.24 o 
   1   2   4      247.10      256.35     10.91 o 
   2   2   4      400.42      423.58     21.13 o 
   3   2   4      733.98      707.05     19.93 o 
   4   2   4        0.15        1.24      7.97 o 
   5   2   4        8.90       -4.42      9.99 o 
   6   2   4      104.79      127.34     17.79 o 
   7   2   4       38.22       23.00     16.33 o 
  -8   3   4        2.11       -6.35     13.42 o 
  -7   3   4       29.85       34.10     13.15 o 
  -6   3   4       16.31       33.62     12.19 o 
  -5   3   4      147.68      158.82      8.45 o 
  -4   3   4       54.30       63.75      7.34 o 
  -3   3   4      697.17      734.31     17.39 o 
  -2   3   4      108.21      108.94      7.47 o 
  -1   3   4      118.78      128.88     11.52 o 
   0   3   4       75.68       80.19      8.60 o 
   1   3   4      174.00      151.38     10.01 o 
   2   3   4      212.23      224.57     16.84 o 
   3   3   4      327.94      344.49     19.85 o 
   4   3   4      105.57       92.31     15.66 o 
   5   3   4       22.67       26.97     16.76 o 
   6   3   4       28.87       21.69     41.11 o 
   7   3   4        0.21       15.90     20.51 o 
  -8   4   4       17.42        0.87     14.81 o 
  -7   4   4       23.92       61.18     12.41 o 
  -6   4   4       14.01       24.56      8.23 o 
  -5   4   4      352.63      320.90     22.33 o 
  -4   4   4        1.11        0.23      9.61 o 
  -3   4   4        1.79       -7.62      7.62 o 
  -2   4   4        0.11       -7.77     11.55 o 
  -1   4   4       71.20       72.99      8.70 o 
   0   4   4       36.59       49.90      8.86 o 
   1   4   4       70.72       75.86      9.71 o 
   2   4   4      249.14      242.70     17.95 o 
   3   4   4      367.61      392.71     22.11 o 
   4   4   4      108.51       93.06     14.41 o 
   5   4   4        2.37        1.12     14.98 o 
   6   4   4      170.30      217.03     24.24 o 
  -8   5   4        1.90      -13.97     13.97 o 
  -7   5   4        0.04        9.79     13.85 o 
  -6   5   4       32.37       42.66     10.39 o 
  -5   5   4       13.05       22.24      9.48 o 
  -4   5   4      172.94      185.50     14.47 o 
  -3   5   4       47.71       30.74     10.73 o 
  -2   5   4      264.88      254.77     23.07 o 
  -1   5   4       38.02       22.92      7.95 o 
   0   5   4      138.48      139.55     14.26 o 
   1   5   4        5.98        4.23      8.98 o 
   2   5   4      555.33      573.06     44.21 o 
   3   5   4       63.47       70.75     14.81 o 
   4   5   4       18.50       -1.41     12.13 o 
   5   5   4        9.88       -8.84     19.00 o 
   6   5   4       51.30       17.00     22.14 o 
  -7   6   4        2.60       -5.94     10.76 o 
  -6   6   4       19.42       25.76     19.69 o 
  -5   6   4       54.34       34.62     12.07 o 
  -4   6   4       23.57       27.04     11.86 o 
  -3   6   4        3.01        5.32      8.68 o 
  -2   6   4       50.99       82.55     15.00 o 
  -1   6   4        0.00       16.06     10.08 o 
   0   6   4       39.88       53.93     13.27 o 
   1   6   4       49.92       54.29     17.96 o 
   2   6   4       16.76       56.73     18.32 o 
   3   6   4       31.60       42.87     17.90 o 
   4   6   4      101.54      136.99     21.29 o 
   5   6   4       78.66      112.13     43.93 o 
  -7   7   4        8.86       18.40     15.13 o 
  -6   7   4        6.68       14.88     14.61 o 
  -5   7   4        8.30       12.51     13.10 o 
  -4   7   4        5.09        0.90     13.02 o 
  -3   7   4        5.16        2.28     13.51 o 
  -2   7   4       65.47       48.80     18.05 o 
  -1   7   4        0.15       -2.78     15.63 o 
   0   7   4       41.04       31.22     18.20 o 
   1   7   4       33.34       60.88     26.15 o 
   2   7   4        2.81       30.13     25.31 o 
   3   7   4        0.01      -21.55     21.55 o 
   4   7   4        1.79      -15.06     24.90 o 
  -6   8   4        0.09       -0.84     24.69 o 
  -5   8   4        0.54       -7.72     14.44 o 
  -4   8   4       59.73       35.12     17.26 o 
  -3   8   4        0.08      -15.17     15.17 o 
  -2   8   4        0.01       -5.95     15.93 o 
  -1   8   4       29.99       37.21     18.68 o 
   0   8   4       82.34       48.12     28.87 o 
   1   8   4       17.88       30.96     26.57 o 
   2   8   4       17.07        2.09     25.73 o 
  -4   9   4        0.69      -24.48     24.48 o 
  -3   9   4        6.75       11.48     28.77 o 
  -2   9   4       16.51        4.89     22.06 o 
  -1   9   4        0.08      -23.43     23.43 o 
   0   9   4       24.02       15.69     28.66 o 
  -2  -9   5       12.46      -15.01     15.01 o 
  -1  -9   5       12.06       17.11     14.83 o 
   0  -9   5        0.00      -10.44     12.99 o 
   1  -9   5        0.75        9.67     13.57 o 
   2  -9   5        2.72        3.22     11.63 o 
   3  -9   5       12.70       17.92     13.18 o 
   4  -9   5        0.62       27.58     18.01 o 
  -4  -8   5       19.30       34.03     17.07 o 
  -3  -8   5        0.78       -9.55     11.83 o 
  -2  -8   5        0.40       15.09     27.32 o 
  -1  -8   5        7.60       17.02     15.59 o 
   0  -8   5        3.06        4.07     12.64 o 
   1  -8   5       32.48       39.17     12.77 o 
   2  -8   5       26.89        9.27     17.45 o 
   3  -8   5       38.72       29.85     16.60 o 
   4  -8   5        0.65       -2.01     14.19 o 
   5  -8   5        1.25        3.41     16.01 o 
  -5  -7   5       19.34       34.05     29.71 o 
  -4  -7   5        0.75      -10.80     11.11 o 
  -3  -7   5        8.14        5.20     10.49 o 
  -2  -7   5       16.91        6.94     12.96 o 
  -1  -7   5        1.84        8.08     11.31 o 
   0  -7   5        0.72        3.57     10.24 o 
   1  -7   5        7.17       20.51     11.11 o 
   2  -7   5       19.88       16.84     11.19 o 
   3  -7   5        0.96       -0.65      9.78 o 
   4  -7   5        4.12        9.80     16.26 o 
   5  -7   5        5.78       -5.36     14.29 o 
   6  -7   5        3.45       -4.88     14.00 o 
  -6  -6   5       28.76       45.09     18.68 o 
  -5  -6   5       15.76       54.32     21.44 o 
  -4  -6   5        4.81       18.27     12.08 o 
  -3  -6   5        8.98       12.67      9.23 o 
  -2  -6   5       21.66       29.73      8.83 o 
  -1  -6   5       14.14        2.00      8.00 o 
   0  -6   5        0.01       -1.73      8.00 o 
   1  -6   5      423.97      421.82     17.10 o 
   2  -6   5        8.98        6.65     10.99 o 
   3  -6   5       15.90        9.56      8.51 o 
   4  -6   5        0.23       -6.71     10.40 o 
   5  -6   5       51.97       45.14     15.24 o 
   6  -6   5        0.05       -3.33     13.46 o 
   7  -6   5        5.41       10.07     16.40 o 
  -7  -5   5       16.64       -0.13     13.91 o 
  -6  -5   5        0.07        4.81     13.14 o 
  -5  -5   5       12.66       16.92     23.75 o 
  -4  -5   5        4.60        9.65      9.51 o 
  -3  -5   5       77.68      100.29     10.86 o 
  -2  -5   5       15.51       16.95      7.90 o 
  -1  -5   5      112.95      133.70     11.06 o 
   0  -5   5        0.79       -6.52      6.52 o 
   1  -5   5      444.53      453.55     18.52 o 
   2  -5   5       66.25       62.02      8.78 o 
   3  -5   5       10.81       14.46      7.29 o 
   4  -5   5       73.41       60.32     12.43 o 
   5  -5   5       30.56       13.38     13.08 o 
   6  -5   5        0.17       -1.20     10.82 o 
   7  -5   5        0.38       -2.05     12.50 o 
  -7  -4   5       90.06       86.42     15.22 o 
  -6  -4   5       24.77       42.38     21.55 o 
  -5  -4   5      573.85      598.88     43.10 o 
  -4  -4   5      133.22      136.11     13.88 o 
  -3  -4   5      129.96      135.40      8.97 o 
  -2  -4   5        1.42       -2.53      5.32 o 
  -1  -4   5        3.79       -4.83      6.05 o 
   0  -4   5       86.66       95.53      8.14 o 
   1  -4   5       19.89       22.71      6.30 o 
   2  -4   5       21.57       19.03      6.58 o 
   3  -4   5       41.34       46.14      6.13 o 
   4  -4   5      139.31      170.69     12.21 o 
   5  -4   5       57.53       53.46      9.67 o 
   6  -4   5       23.28       21.58     11.17 o 
   7  -4   5        1.12       23.61     11.74 o 
  -8  -3   5        0.58      -11.72     13.60 o 
  -7  -3   5        7.70       19.52      9.80 o 
  -6  -3   5       38.66       12.34     10.21 o 
  -5  -3   5        0.85       -1.71      6.81 o 
  -4  -3   5       23.40       12.37      7.92 o 
  -3  -3   5      465.18      466.43     12.18 o 
  -2  -3   5       40.18       40.08      5.74 o 
  -1  -3   5      183.59      167.01      9.45 o 
   0  -3   5      100.94      102.08      6.60 o 
   1  -3   5       36.41       26.29      5.44 o 
   2  -3   5      176.76      165.45      9.50 o 
   3  -3   5        0.90       -5.55      5.55 o 
   4  -3   5        4.23       12.37      7.36 o 
   5  -3   5       11.41       15.63      9.31 o 
   6  -3   5       10.31        9.66      9.15 o 
   7  -3   5        0.79       17.83     12.97 o 
  -6  -2   5      128.04      120.59     19.56 o 
  -5  -2   5      184.74      176.62     10.70 o 
  -4  -2   5      119.84      125.82     11.43 o 
  -3  -2   5       32.00       43.78      6.10 o 
  -2  -2   5      283.93      294.23      9.05 o 
  -1  -2   5      637.22      642.34     12.58 o 
   0  -2   5      107.80      111.74      6.84 o 
   1  -2   5      187.63      181.86     10.10 o 
   2  -2   5       84.40       89.93      7.38 o 
   3  -2   5       13.87       12.89      9.39 o 
   4  -2   5      703.63      693.50     31.37 o 
   5  -2   5        6.81        5.30     10.48 o 
   6  -2   5      145.31      190.68     19.45 o 
   7  -2   5        0.36       17.91     15.15 o 
   8  -2   5        1.35       -6.47     18.12 o 
  -5  -1   5      718.14      716.12     23.72 o 
  -4  -1   5      109.37       98.26      8.92 o 
  -3  -1   5     1057.43     1067.26     21.96 o 
  -2  -1   5     2638.01     2664.80     35.93 o 
  -1  -1   5      222.72      226.94      8.15 o 
   0  -1   5      289.41      266.11     10.68 o 
   1  -1   5      114.87      110.17      6.85 o 
   2  -1   5      176.79      179.09      9.04 o 
   3  -1   5        8.60       11.63      7.37 o 
   4  -1   5       17.74       16.39      8.60 o 
   5  -1   5       32.77       23.07      9.33 o 
   6  -1   5        4.55       11.62     11.46 o 
   7  -1   5       29.68       35.26     19.95 o 
   8  -1   5       68.18       82.22     30.96 o 
  -8   0   5       35.64       45.61     13.18 o 
  -7   0   5      193.21      206.55     14.34 o 
  -6   0   5       12.50       14.57      8.05 o 
  -5   0   5        0.71        6.50      8.15 o 
  -4   0   5       12.89        8.65      5.77 o 
  -3   0   5      226.06      265.15      9.83 o 
  -2   0   5       48.30       48.83      5.11 o 
  -1   0   5      280.31      290.12      8.41 o 
   0   0   5       38.04       31.14      5.54 o 
   1   0   5      987.73     1108.96     17.97 o 
   2   0   5      681.84      653.12     14.32 o 
   3   0   5      103.58       97.42     10.33 o 
   4   0   5      692.40      688.05     21.41 o 
   5   0   5       28.28       16.93     11.62 o 
   6   0   5       27.00       22.53     11.96 o 
   7   0   5        0.01        5.16     15.07 o 
  -9   1   5        0.07        2.86     12.46 o 
  -8   1   5       27.86       21.28     12.09 o 
  -7   1   5       15.46       -1.07     13.07 o 
  -6   1   5      128.96      146.93     14.13 o 
  -5   1   5      182.36      160.73     14.40 o 
  -4   1   5      173.94      161.55      9.86 o 
  -3   1   5      121.32      118.56      6.75 o 
  -2   1   5     1702.10     1688.08     27.58 o 
  -1   1   5      255.70      277.10     10.22 o 
   0   1   5      144.71      135.94      8.68 o 
   1   1   5      204.43      244.75      9.67 o 
   2   1   5       36.05       43.63      5.59 o 
   3   1   5       30.46       38.35     10.66 o 
   4   1   5      775.13      747.77     22.27 o 
   5   1   5      317.75      292.51     19.48 o 
   6   1   5       68.43       68.52     14.39 o 
   7   1   5      281.40      289.93     33.05 o 
  -9   2   5        1.54      -20.92     20.92 o 
  -8   2   5       37.63       28.02     14.02 o 
  -7   2   5        1.32       10.43     11.04 o 
  -6   2   5        5.15        3.23     10.56 o 
  -5   2   5        0.10       -3.80      4.45 o 
  -4   2   5        3.45        1.14      5.44 o 
  -3   2   5        6.76        2.64      4.93 o 
  -2   2   5       67.68       71.41      7.98 o 
  -1   2   5      756.45      809.57     19.67 o 
   0   2   5      546.90      537.87     15.12 o 
   1   2   5      177.26      158.97     10.79 o 
   2   2   5      862.28      870.64     29.88 o 
   3   2   5      385.13      399.07     20.86 o 
   4   2   5      542.48      519.92     24.20 o 
   5   2   5       19.48       24.25     12.12 o 
   6   2   5        0.43       10.80     20.98 o 
   7   2   5       21.89       35.44     18.13 o 
  -8   3   5       28.27       11.50     14.65 o 
  -7   3   5       50.29       53.70     14.27 o 
  -6   3   5      126.57      123.77     12.26 o 
  -5   3   5       79.95       88.26     10.81 o 
  -4   3   5      345.46      366.59     13.93 o 
  -3   3   5      236.32      225.23     14.06 o 
  -2   3   5       67.33       72.30      8.79 o 
  -1   3   5      284.95      286.16     19.13 o 
   0   3   5      202.76      212.73     11.93 o 
   1   3   5       53.73       64.87      9.03 o 
   2   3   5      137.11      118.71     14.77 o 
   3   3   5       21.09       12.32     12.54 o 
   4   3   5      119.34      121.18     17.72 o 
   5   3   5      200.09      194.09     21.22 o 
   6   3   5        3.82        0.80     17.63 o 
  -8   4   5       23.18       11.97     15.39 o 
  -7   4   5       23.85       37.27     12.35 o 
  -6   4   5        3.30       -8.52      8.52 o 
  -5   4   5       53.06       45.96      9.70 o 
  -4   4   5       19.94       10.71     12.34 o 
  -3   4   5      189.87      170.31     16.19 o 
  -2   4   5      153.84      145.76     12.05 o 
  -1   4   5       56.67       53.29      9.12 o 
   0   4   5        8.05        5.85      8.80 o 
   1   4   5      498.35      506.89     19.34 o 
   2   4   5      106.12      102.80     24.19 o 
   3   4   5      202.69      214.39     19.02 o 
   4   4   5        1.01       -8.71     11.14 o 
   5   4   5       12.31       -6.40     14.81 o 
   6   4   5       51.12       25.54     21.35 o 
  -8   5   5        2.25        0.82     15.76 o 
  -7   5   5        3.79        0.34      8.50 o 
  -6   5   5       43.26       39.31     10.39 o 
  -5   5   5      131.74      123.01     13.32 o 
  -4   5   5       24.04       14.59      9.50 o 
  -3   5   5       27.09       18.84     14.25 o 
  -2   5   5       42.80       32.36     14.49 o 
  -1   5   5       15.51        5.38      8.94 o 
   0   5   5        8.84        6.10     10.66 o 
   1   5   5        5.90        8.54     10.34 o 
   2   5   5        8.08       26.13     21.06 o 
   3   5   5       25.74       30.00     14.83 o 
   4   5   5       43.41       46.57     19.40 o 
   5   5   5       63.20       79.20     28.14 o 
  -7   6   5        3.84       14.20     11.40 o 
  -6   6   5       11.78        9.39     11.76 o 
  -5   6   5       23.69       21.10     16.34 o 
  -4   6   5        5.20       25.84     11.86 o 
  -3   6   5      655.75      616.70     28.45 o 
  -2   6   5        5.18       13.27     21.13 o 
  -1   6   5      119.91      133.31     21.57 o 
   0   6   5       40.31       54.20     30.13 o 
   1   6   5      237.53      279.86     30.32 o 
   2   6   5       70.13       66.76     21.03 o 
   3   6   5       55.28       62.43     20.36 o 
   4   6   5        0.12        6.04     16.27 o 
  -6   7   5        5.87       -7.42     20.64 o 
  -5   7   5       58.13       49.58     16.24 o 
  -4   7   5       25.44       15.13     15.03 o 
  -3   7   5        2.19       -3.06     28.14 o 
  -2   7   5       66.53       61.03     24.69 o 
  -1   7   5        0.95       17.46     24.27 o 
   0   7   5       53.68       36.07     17.78 o 
   1   7   5        9.20        3.98     22.80 o 
   2   7   5       23.81      -16.74     16.74 o 
   3   7   5       29.82       41.01     29.50 o 
  -5   8   5        8.61        3.10     15.79 o 
  -4   8   5        6.11        1.08     17.27 o 
  -3   8   5       35.25       37.45     19.89 o 
  -2   8   5       31.01       31.07     26.26 o 
  -1   8   5        0.81       -5.21     32.22 o 
   0   8   5       42.81       54.19     29.71 o 
   1   8   5       14.89       -2.30     24.27 o 
   2   8   5        3.98       27.83     26.36 o 
  -2   9   5        0.17       18.86     21.00 o 
  -1   9   5        0.12      -16.74     23.43 o 
  -2  -9   6        1.77      -14.50     14.50 o 
  -1  -9   6       17.66       11.50     14.70 o 
   0  -9   6        0.59       32.88     15.28 o 
   1  -9   6        0.70       -0.05     14.26 o 
   2  -9   6        3.45        5.67     14.17 o 
   3  -9   6        2.55        5.09     12.63 o 
  -4  -8   6        0.40       -7.11     27.41 o 
  -3  -8   6        1.02       11.02     14.68 o 
  -2  -8   6        5.43       30.07     14.75 o 
  -1  -8   6        8.56       22.10     13.82 o 
   0  -8   6        0.77       19.02     13.55 o 
   1  -8   6       22.70        3.41     12.19 o 
   2  -8   6      150.65      131.87     17.09 o 
   3  -8   6        0.02        2.50     10.96 o 
   4  -8   6        2.29       -8.84     18.46 o 
   5  -8   6        0.10      -14.89     14.89 o 
  -5  -7   6       18.83      -10.46     25.31 o 
  -4  -7   6       20.30        6.37     13.00 o 
  -3  -7   6        0.02        5.00     13.71 o 
  -2  -7   6       29.43       44.49     13.79 o 
  -1  -7   6       11.72       11.05     10.84 o 
   0  -7   6       14.79       15.58     15.70 o 
   1  -7   6        8.00       -9.56      9.56 o 
   2  -7   6       25.92       40.96     15.58 o 
   3  -7   6       12.35        2.00     11.87 o 
   4  -7   6        3.55      -10.56     12.96 o 
   5  -7   6       21.05       17.14     16.27 o 
   6  -7   6        1.60       -2.06     17.88 o 
  -6  -6   6        0.28       -5.23     18.83 o 
  -5  -6   6       28.65       69.24     30.34 o 
  -4  -6   6       41.64       41.99     12.80 o 
  -3  -6   6       14.96       28.76      9.29 o 
  -2  -6   6        4.09       -1.51      8.19 o 
  -1  -6   6        4.86        2.90      8.19 o 
   0  -6   6        1.66        5.55      8.03 o 
   1  -6   6       68.47       75.20     13.32 o 
   2  -6   6       80.53       79.27     12.86 o 
   3  -6   6        2.34       14.44     10.04 o 
   4  -6   6        2.27       21.68     25.86 o 
   5  -6   6       14.32       24.54     21.98 o 
   6  -6   6        6.50        1.53     15.89 o 
  -7  -5   6        2.67       14.40     15.01 o 
  -6  -5   6       35.52       21.63     15.66 o 
  -5  -5   6        3.11       -5.44     21.97 o 
  -4  -5   6       43.52       57.94      9.22 o 
  -3  -5   6        7.60        2.49      7.69 o 
  -2  -5   6      113.79      130.10     16.29 o 
  -1  -5   6       18.61       10.78      9.89 o 
   0  -5   6       31.48       42.71      8.21 o 
   1  -5   6       15.21       21.42      7.84 o 
   2  -5   6       30.93       26.47      8.34 o 
   3  -5   6        3.20        2.69      8.51 o 
   4  -5   6       47.58       56.06     12.59 o 
   5  -5   6        7.47        9.20     11.41 o 
   6  -5   6        0.01       -0.75     12.45 o 
   7  -5   6       13.63        6.52     19.04 o 
  -7  -4   6        2.06        5.14     16.00 o 
  -6  -4   6        0.01       -4.14     14.12 o 
  -5  -4   6      367.23      343.65     25.79 o 
  -4  -4   6        4.20       -2.05      9.07 o 
  -3  -4   6       14.89       17.67      6.47 o 
  -2  -4   6       47.70       65.91      8.22 o 
  -1  -4   6      143.89      150.21     12.13 o 
   0  -4   6      188.69      221.90     11.53 o 
   1  -4   6      248.63      253.03     11.63 o 
   2  -4   6       88.31       75.02      8.98 o 
   3  -4   6       21.25       29.12      6.50 o 
   4  -4   6       32.19       12.02      8.36 o 
   5  -4   6       27.22       14.36     11.87 o 
   6  -4   6        0.28        5.69     11.63 o 
   7  -4   6       19.89       44.17     14.14 o 
  -8  -3   6      106.52      133.66     14.84 o 
  -7  -3   6       13.07       11.35     11.01 o 
  -6  -3   6      246.52      222.48     19.15 o 
  -5  -3   6      360.84      321.34     17.21 o 
  -4  -3   6      719.06      741.96     25.08 o 
  -3  -3   6        4.81        4.04      4.94 o 
  -2  -3   6      771.61      742.86     17.93 o 
  -1  -3   6      137.64      129.23      9.55 o 
   0  -3   6       14.97       11.71      5.24 o 
   1  -3   6        1.38        6.75      4.77 o 
   2  -3   6        2.51        3.50      6.38 o 
   3  -3   6       95.25       94.73      9.51 o 
   4  -3   6        6.45        7.50      9.25 o 
   5  -3   6      118.52      151.28     13.06 o 
   6  -3   6        1.75        3.93     13.53 o 
   7  -3   6        6.40        8.16     13.07 o 
  -7  -2   6        9.66       18.99      9.73 o 
  -6  -2   6       73.00       69.11     11.85 o 
  -5  -2   6      217.57      218.53     13.57 o 
  -4  -2   6        0.01       -6.90      6.90 o 
  -3  -2   6      448.58      456.49     12.34 o 
  -2  -2   6        1.27        7.33      4.91 o 
  -1  -2   6      571.84      554.55     13.53 o 
   0  -2   6        5.97        9.65      5.00 o 
   1  -2   6        0.08       -1.73      4.15 o 
   2  -2   6      143.16      164.11     11.54 o 
   3  -2   6      147.55      161.11     11.62 o 
   4  -2   6       10.56       16.43      9.57 o 
   5  -2   6      138.58      157.13     23.54 o 
   6  -2   6       20.48       17.50     10.52 o 
   7  -2   6        6.61       26.04     35.88 o 
  -7  -1   6      104.25      119.04     17.99 o 
  -6  -1   6       33.52       28.17     12.19 o 
  -5  -1   6      195.67      192.84     12.09 o 
  -4  -1   6       51.96       46.62      8.01 o 
  -3  -1   6        0.68        5.46      4.97 o 
  -2  -1   6       34.23       35.01      5.14 o 
  -1  -1   6       34.03       39.11      6.28 o 
   0  -1   6       28.29       19.65      5.33 o 
   1  -1   6      292.04      285.47     11.53 o 
   2  -1   6       29.37       42.36      9.14 o 
   3  -1   6       88.72       78.13     10.67 o 
   4  -1   6      195.34      194.07     14.97 o 
   5  -1   6      572.32      627.71     23.54 o 
   6  -1   6      155.05      180.26     18.97 o 
   7  -1   6       79.09       87.01     25.41 o 
  -8   0   6        8.42        4.19     10.11 o 
  -7   0   6       11.82       14.35      9.67 o 
  -6   0   6       26.69       19.56      9.57 o 
  -5   0   6       88.54       86.70     13.69 o 
  -4   0   6       50.92       49.66      7.27 o 
  -3   0   6      153.87      140.99      8.59 o 
  -2   0   6      130.31      119.18      7.45 o 
  -1   0   6     1001.81      984.43     17.24 o 
   0   0   6      875.17      901.77     16.72 o 
   1   0   6      266.74      271.73     10.80 o 
   2   0   6        2.02       -4.28      5.52 o 
   3   0   6      101.93       93.34     12.65 o 
   4   0   6      160.67      207.04     18.48 o 
   5   0   6      280.24      266.01     20.24 o 
   6   0   6       37.21       27.41     13.84 o 
   7   0   6        5.00        7.93     19.52 o 
  -8   1   6        0.27        2.69     11.81 o 
  -7   1   6      189.89      220.20     18.43 o 
  -6   1   6       33.24       44.16     11.87 o 
  -5   1   6       19.20       11.45     10.86 o 
  -4   1   6       38.53       40.61      7.69 o 
  -3   1   6       73.60       61.23      6.55 o 
  -2   1   6      120.38      132.65     10.71 o 
  -1   1   6       93.85      115.83      8.58 o 
   0   1   6      106.76       86.25      9.14 o 
   1   1   6        4.21       -0.85      5.27 o 
   2   1   6      676.27      657.06     17.28 o 
   3   1   6      133.64      122.09     15.12 o 
   4   1   6        0.28       -0.11     10.98 o 
   5   1   6       14.08       25.90     12.57 o 
   6   1   6      121.91      150.06     17.81 o 
   7   1   6        4.02       19.16     23.52 o 
  -8   2   6        8.74        4.41     12.40 o 
  -7   2   6        0.38       -4.77     11.77 o 
  -6   2   6        0.02       17.11     11.85 o 
  -5   2   6      329.88      315.71     12.66 o 
  -4   2   6      147.68      163.25     10.32 o 
  -3   2   6        1.14       -2.53      5.85 o 
  -2   2   6      889.40      841.29     26.60 o 
  -1   2   6      133.26      139.27     10.92 o 
   0   2   6      605.52      594.80     31.05 o 
   1   2   6      185.23      160.76     11.33 o 
   2   2   6       49.03       50.88      7.67 o 
   3   2   6      173.49      151.97     34.34 o 
   4   2   6        9.47       -2.68     11.14 o 
   5   2   6        4.73      -11.91     11.91 o 
   6   2   6       34.54       10.55     19.24 o 
  -8   3   6       85.84       77.98     17.87 o 
  -7   3   6       26.43       18.82     14.08 o 
  -6   3   6        0.75        8.09      6.68 o 
  -5   3   6       82.15       84.93     10.06 o 
  -4   3   6        2.64        1.63      7.10 o 
  -3   3   6        0.92       -7.56      7.56 o 
  -2   3   6      215.49      216.96     16.42 o 
  -1   3   6        9.76        2.64      8.10 o 
   0   3   6      611.98      603.98     24.98 o 
   1   3   6       38.08       18.63      8.90 o 
   2   3   6      802.36      791.21     29.02 o 
   3   3   6        6.45        2.60     13.98 o 
   4   3   6       34.27       68.42     18.00 o 
   5   3   6       11.41       20.34     19.47 o 
   6   3   6       25.64       61.59     25.18 o 
  -8   4   6        4.27       -4.26     15.06 o 
  -7   4   6        8.08       13.01     11.30 o 
  -6   4   6      143.67      175.59     13.69 o 
  -5   4   6      112.07       90.60     11.49 o 
  -4   4   6      327.44      336.14     17.85 o 
  -3   4   6       16.10       36.56     10.62 o 
  -2   4   6     1111.75     1143.18     32.16 o 
  -1   4   6       10.48       15.60      9.70 o 
   0   4   6      138.92      146.91     13.46 o 
   1   4   6        0.01        2.98      9.63 o 
   2   4   6       95.08      105.62     16.46 o 
   3   4   6        0.16      -12.57     12.57 o 
   4   4   6       24.00       14.63     15.65 o 
   5   4   6       54.49       39.26     17.72 o 
  -7   5   6        0.14       -0.88      9.44 o 
  -6   5   6       36.38       54.28     12.34 o 
  -5   5   6       79.39       75.37     13.10 o 
  -4   5   6       56.63       33.72     11.38 o 
  -3   5   6       31.37       23.46     12.54 o 
  -2   5   6      141.60      126.85     19.30 o 
  -1   5   6       39.40       33.32     14.63 o 
   0   5   6       94.24      104.17     23.67 o 
   1   5   6      231.89      210.10     19.47 o 
   2   5   6        7.16       -0.07     18.62 o 
   3   5   6       70.88       51.42     17.18 o 
   4   5   6       95.31       55.53     30.90 o 
   5   5   6       31.43       40.62     24.16 o 
  -7   6   6        7.16      -10.20     12.09 o 
  -6   6   6       20.61       28.91     13.28 o 
  -5   6   6       23.53       34.39     12.56 o 
  -4   6   6        6.49       -8.19     16.64 o 
  -3   6   6       16.40       20.13     14.71 o 
  -2   6   6       72.08       73.68     18.61 o 
  -1   6   6        4.81       18.14     22.70 o 
   0   6   6       28.16       22.21     16.16 o 
   1   6   6       32.21      -21.55     21.55 o 
   2   6   6        0.41       28.66     23.85 o 
   3   6   6       16.43       47.91     26.99 o 
   4   6   6        0.07      -15.66     20.38 o 
  -6   7   6        3.20        4.76     14.42 o 
  -5   7   6        0.43        8.36     14.77 o 
  -4   7   6        0.21        4.23     14.33 o 
  -3   7   6       18.45       15.53     16.92 o 
  -2   7   6       26.05       28.54     18.87 o 
  -1   7   6       19.70       29.81     17.67 o 
   0   7   6       35.63       50.50     22.60 o 
   1   7   6       49.33       54.60     28.66 o 
   2   7   6        0.01       -7.32     22.18 o 
   3   7   6      101.11       89.54     36.61 o 
  -4   8   6        0.00       14.57     17.84 o 
  -3   8   6       13.84       -2.39     18.49 o 
  -2   8   6        8.89       23.40     21.44 o 
  -1   8   6        0.63      -14.83     14.83 o 
   0   8   6        4.46       -0.84     26.36 o 
   1   8   6        2.32        2.72     27.41 o 
  -1  -9   7        0.25       -6.54     14.60 o 
   0  -9   7        0.95      -30.50     30.50 o 
   1  -9   7        0.07       -0.73     13.52 o 
   2  -9   7        0.00       -4.51     13.73 o 
  -3  -8   7        0.29       14.36     13.40 o 
  -2  -8   7        0.24       -6.13     13.35 o 
  -1  -8   7        0.87       -8.25     20.44 o 
   0  -8   7        0.00        5.42     13.06 o 
   1  -8   7       11.14       -9.19     11.54 o 
   2  -8   7        1.43       -4.77     11.91 o 
   3  -8   7        4.07       -4.44     11.35 o 
   4  -8   7        0.15       39.66     17.93 o 
  -5  -7   7        2.18       17.99     27.83 o 
  -4  -7   7        1.88       31.03     14.48 o 
  -3  -7   7        0.37       34.56     13.18 o 
  -2  -7   7        2.45       16.57     10.78 o 
  -1  -7   7        5.48        7.50     10.43 o 
   0  -7   7        0.00       -7.73     11.73 o 
   1  -7   7       14.88       29.13     11.91 o 
   2  -7   7        5.29       -0.90     12.53 o 
   3  -7   7        0.48        0.49     10.75 o 
   4  -7   7        1.59       21.44     16.55 o 
   5  -7   7       12.37       33.71     17.75 o 
  -6  -6   7        7.32       11.88     18.25 o 
  -5  -6   7       94.96       99.25     22.19 o 
  -4  -6   7      101.86       93.32     16.08 o 
  -3  -6   7        5.98       18.85     10.67 o 
  -2  -6   7        6.27        2.65      9.61 o 
  -1  -6   7       13.92       17.87     10.53 o 
   0  -6   7        8.08        1.73      8.92 o 
   1  -6   7       44.21       54.33     12.79 o 
   2  -6   7        1.72       -2.50     10.23 o 
   3  -6   7        3.90       -5.93      9.07 o 
   4  -6   7       10.64       12.60     13.99 o 
   5  -6   7        0.18        3.22     14.23 o 
   6  -6   7        0.12       -2.02     15.74 o 
  -6  -5   7        2.82       -9.48     15.31 o 
  -5  -5   7       63.15       57.35     18.34 o 
  -4  -5   7       30.10       14.67      8.69 o 
  -3  -5   7       32.72        4.17      8.27 o 
  -2  -5   7        7.96        0.84      8.54 o 
  -1  -5   7       91.23      104.48     17.71 o 
   0  -5   7       16.29       26.08      8.62 o 
   1  -5   7        0.85        3.89      8.83 o 
   2  -5   7       51.75       52.80     11.61 o 
   3  -5   7       23.14       17.46      9.70 o 
   4  -5   7       28.94       11.61     16.10 o 
   5  -5   7        6.13        5.45     13.91 o 
   6  -5   7       13.10       35.47     16.60 o 
  -7  -4   7        1.33        0.00     12.87 o 
  -6  -4   7        5.46       -9.03     21.44 o 
  -5  -4   7        3.69        4.49     13.61 o 
  -4  -4   7      199.58      186.90     11.93 o 
  -3  -4   7       48.46       38.01      7.86 o 
  -2  -4   7       67.09       65.87      9.82 o 
  -1  -4   7        1.02       -0.37      6.59 o 
   0  -4   7      118.47      125.41      8.67 o 
   1  -4   7        0.04       -4.72      5.38 o 
   2  -4   7       10.23       12.19      7.75 o 
   3  -4   7       69.78       69.46     10.63 o 
   4  -4   7       47.77       48.88     12.82 o 
   5  -4   7        7.16       11.37     12.93 o 
   6  -4   7        0.43       -0.18     16.66 o 
   7  -4   7        3.40       11.12     16.73 o 
  -7  -3   7       10.52       36.59     13.88 o 
  -6  -3   7       31.53       17.90     13.19 o 
  -5  -3   7       49.28       48.38     15.17 o 
  -4  -3   7        3.11        2.85      5.28 o 
  -3  -3   7        7.17        6.72      6.08 o 
  -2  -3   7      526.57      550.87     15.02 o 
  -1  -3   7       15.32       20.47      6.98 o 
   0  -3   7       60.84       59.61      7.23 o 
   1  -3   7        0.01       -3.17      5.94 o 
   2  -3   7      202.01      199.33     12.56 o 
   3  -3   7        0.74        5.21      7.57 o 
   4  -3   7       78.11       81.07     13.43 o 
   5  -3   7        0.05       -0.05     11.17 o 
   6  -3   7       69.53       50.11     18.00 o 
   7  -3   7        3.12        7.43     15.26 o 
  -8  -2   7        3.37        5.66     11.11 o 
  -7  -2   7       14.06       -9.37     10.46 o 
  -6  -2   7       44.39       52.95     12.41 o 
  -5  -2   7       21.51       22.64      8.33 o 
  -4  -2   7      266.60      246.58     11.33 o 
  -3  -2   7      308.11      308.42     11.59 o 
  -2  -2   7       83.85       81.39      7.58 o 
  -1  -2   7       59.17       56.21      7.85 o 
   0  -2   7       86.55       98.61      8.54 o 
   1  -2   7      546.60      525.53     25.18 o 
   2  -2   7        0.04        7.68      6.80 o 
   3  -2   7       31.02       30.17      7.82 o 
   4  -2   7       18.90       26.58     15.92 o 
   5  -2   7        0.78        6.95     10.88 o 
   6  -2   7        1.59        1.47     11.01 o 
   7  -2   7        7.70       44.42     24.22 o 
  -8  -1   7       80.58      107.44     15.01 o 
  -7  -1   7       23.96        7.43     15.69 o 
  -6  -1   7       22.91       24.37     10.98 o 
  -5  -1   7       49.14       44.06     10.53 o 
  -4  -1   7       53.09       47.72      5.86 o 
  -3  -1   7       46.80       44.19      6.02 o 
  -2  -1   7      460.46      504.98     14.05 o 
  -1  -1   7        0.52        6.21      5.75 o 
   0  -1   7       52.80       49.10      7.20 o 
   1  -1   7        1.57        1.48      4.46 o 
   2  -1   7        1.19        3.81      6.75 o 
   3  -1   7      381.17      348.31     18.84 o 
   4  -1   7      119.10      118.26     13.70 o 
   5  -1   7       21.68       -7.74      9.93 o 
   6  -1   7        1.75       14.51     15.47 o 
   7  -1   7       17.15       67.31     24.67 o 
  -8   0   7       18.82       32.22     17.36 o 
  -7   0   7        1.81       -6.22     14.33 o 
  -6   0   7       68.54       73.67     16.19 o 
  -5   0   7        7.08       -0.20      8.82 o 
  -4   0   7      346.18      344.15     10.39 o 
  -3   0   7      104.83      108.54      7.96 o 
  -2   0   7       58.45       54.62      7.75 o 
  -1   0   7       90.04      104.10      8.72 o 
   0   0   7        9.58        7.23      5.84 o 
   1   0   7       44.20       56.44      7.60 o 
   2   0   7       22.56       20.12      7.11 o 
   3   0   7       38.02       49.19     10.86 o 
   4   0   7      160.08      162.41     17.72 o 
   5   0   7       35.88       17.01     19.69 o 
   6   0   7        7.59       12.79     21.30 o 
   7   0   7       79.12       79.96     26.87 o 
  -8   1   7        7.42       11.08     12.62 o 
  -7   1   7        2.60        5.35     11.80 o 
  -6   1   7       43.45       17.22     11.97 o 
  -5   1   7       10.77       11.63      7.10 o 
  -4   1   7       37.79       40.63      6.99 o 
  -3   1   7       88.93       91.77      8.25 o 
  -2   1   7        7.04        6.82      6.73 o 
  -1   1   7      824.60      807.13     20.46 o 
   0   1   7      203.94      211.45     12.45 o 
   1   1   7      498.23      502.75     17.46 o 
   2   1   7       59.88       54.82      9.21 o 
   3   1   7      473.13      494.46     25.40 o 
   4   1   7       15.41      -10.11     11.43 o 
   5   1   7        2.81       -1.93     13.79 o 
   6   1   7        6.95       -3.46     20.64 o 
  -8   2   7       50.22       49.86     15.73 o 
  -7   2   7       48.15       64.86     19.68 o 
  -6   2   7       10.97       11.54      9.63 o 
  -5   2   7       52.37       41.40      9.02 o 
  -4   2   7      139.77      132.81     12.12 o 
  -3   2   7      195.10      203.45     17.73 o 
  -2   2   7        3.51       10.59     10.19 o 
  -1   2   7      537.93      542.74     24.10 o 
   0   2   7       85.67       77.15     10.28 o 
   1   2   7      201.19      201.13     13.39 o 
   2   2   7       45.26       48.18     10.93 o 
   3   2   7      136.59      163.08     20.36 o 
   4   2   7        0.45        0.86     12.99 o 
   5   2   7      115.45      160.71     21.69 o 
   6   2   7       98.03       84.77     25.06 o 
  -8   3   7        3.04        6.62     17.28 o 
  -7   3   7        8.60        4.21     10.60 o 
  -6   3   7        8.83        6.62      7.53 o 
  -5   3   7       54.32       61.32     11.93 o 
  -4   3   7       21.58       31.18      9.18 o 
  -3   3   7       11.12       17.84      9.90 o 
  -2   3   7       71.06       62.73     12.87 o 
  -1   3   7      358.73      370.26     18.61 o 
   0   3   7        0.89       -5.27      6.93 o 
   1   3   7      405.10      426.78     18.33 o 
   2   3   7       33.17       27.76     13.38 o 
   3   3   7        0.03      -12.92     12.92 o 
   4   3   7        0.25      -14.25     14.43 o 
   5   3   7        0.05        5.03     17.56 o 
   6   3   7        0.39      -21.40     21.40 o 
  -8   4   7        2.66      -11.50     13.70 o 
  -7   4   7       33.35       53.36     15.85 o 
  -6   4   7       11.44       17.09      9.47 o 
  -5   4   7       64.54       70.14     11.52 o 
  -4   4   7        1.12        6.46      9.31 o 
  -3   4   7      307.98      290.89     19.37 o 
  -2   4   7       21.33       17.29     11.92 o 
  -1   4   7       14.74       21.76     12.59 o 
   0   4   7       32.52       21.22     12.32 o 
   1   4   7      315.50      289.19     21.43 o 
   2   4   7       29.98       22.24     16.68 o 
   3   4   7      135.62       89.01     19.80 o 
   4   4   7       33.60       25.11     17.25 o 
   5   4   7       30.59       29.30     19.71 o 
  -7   5   7       10.55       -5.18     16.12 o 
  -6   5   7        0.85       10.19     13.24 o 
  -5   5   7       57.32       59.97     13.40 o 
  -4   5   7       40.14       27.68     21.03 o 
  -3   5   7       76.15       42.18     14.62 o 
  -2   5   7      117.79      106.13     18.86 o 
  -1   5   7       90.76       96.91     19.00 o 
   0   5   7        6.44       17.33     15.27 o 
   1   5   7       90.60       82.65     37.45 o 
   2   5   7       19.77       11.93     21.97 o 
   3   5   7        1.24      -25.16     38.39 o 
   4   5   7        1.39      -12.65     23.53 o 
  -6   6   7        2.78        3.30     13.29 o 
  -5   6   7       34.02       39.96     18.00 o 
  -4   6   7        0.54      -15.13     15.13 o 
  -3   6   7       19.40       17.13     14.89 o 
  -2   6   7       11.73       16.56     16.95 o 
  -1   6   7        0.50       -0.65     14.97 o 
   0   6   7       29.24        7.20     22.91 o 
   1   6   7       24.06        2.72     23.01 o 
   2   6   7       56.83       25.94     27.62 o 
   3   6   7        0.40       45.82     29.92 o 
  -5   7   7        0.67      -18.58     18.58 o 
  -4   7   7       36.86       82.05     20.92 o 
  -3   7   7        8.06      -17.98     21.65 o 
  -2   7   7       24.24       13.34     41.53 o 
  -1   7   7        0.21       27.86     52.09 o 
   0   7   7       13.77       13.18     24.06 o 
   1   7   7        2.32       20.50     27.20 o 
   2   7   7        2.60        4.18     28.45 o 
  -3   8   7        2.85       18.63     46.34 o 
  -2   8   7        2.34      -18.00     18.00 o 
  -1   8   7       11.04       27.12     31.28 o 
   0   8   7       18.34        7.11     28.24 o 
  -3  -8   8        8.71       -6.97     25.21 o 
  -2  -8   8        3.05       23.90     14.62 o 
  -1  -8   8        1.08      -12.08     12.08 o 
   0  -8   8        0.19       -8.85     17.64 o 
   1  -8   8        3.32        5.85     21.79 o 
   2  -8   8        0.18       -7.94     12.29 o 
   3  -8   8        0.49       -4.18     15.58 o 
  -4  -7   8        0.19      -13.88     14.45 o 
  -3  -7   8        0.29       -2.19     12.69 o 
  -2  -7   8        4.89       -2.87     11.49 o 
  -1  -7   8        9.98       23.39     13.64 o 
   0  -7   8        0.16        1.47     11.74 o 
   1  -7   8        8.09        6.21     13.22 o 
   2  -7   8        9.47       18.37     12.66 o 
   3  -7   8        1.55       -3.93     10.65 o 
   4  -7   8        0.53       10.92     20.55 o 
  -5  -6   8       58.78       47.82     34.00 o 
  -4  -6   8        5.08       18.59     11.86 o 
  -3  -6   8       14.35       22.68     13.39 o 
  -2  -6   8        4.58       -3.57     10.18 o 
  -1  -6   8        0.01       -1.06     12.83 o 
   0  -6   8        0.18       -1.69     10.03 o 
   1  -6   8        1.75        8.53     11.50 o 
   2  -6   8        2.87       -1.63     15.23 o 
   3  -6   8       14.03        9.08     10.74 o 
   4  -6   8        0.21        2.79     18.53 o 
   5  -6   8       17.33        0.46     15.08 o 
  -6  -5   8       11.86       11.65     34.10 o 
  -5  -5   8        8.11        1.94     15.65 o 
  -4  -5   8      130.66      133.20     12.89 o 
  -3  -5   8        0.04       13.04     16.34 o 
  -2  -5   8       72.30       67.16     11.24 o 
  -1  -5   8      206.89      239.34     18.10 o 
   0  -5   8       10.81       15.73      9.23 o 
   1  -5   8       51.25       44.37     15.23 o 
   2  -5   8        9.85       -1.91      9.40 o 
   3  -5   8        1.90       -3.04      9.66 o 
   4  -5   8        3.30       27.64     14.36 o 
   5  -5   8        1.29       -8.37     13.24 o 
   6  -5   8        2.45       13.21     16.78 o 
  -7  -4   8        5.38       17.27     15.82 o 
  -6  -4   8       43.11       61.81     17.38 o 
  -5  -4   8        1.47       -8.60     16.74 o 
  -4  -4   8       26.51       22.11      8.65 o 
  -3  -4   8        1.89       -2.88      7.53 o 
  -2  -4   8       95.02      100.82     10.12 o 
  -1  -4   8        9.72        9.84      7.89 o 
   0  -4   8       69.20       64.04      8.21 o 
   1  -4   8        0.73        2.38      7.51 o 
   2  -4   8       69.79       53.90     10.92 o 
   3  -4   8       75.11       67.80     12.35 o 
   4  -4   8        0.01        2.46     16.58 o 
   5  -4   8       41.44       55.03     17.22 o 
   6  -4   8        1.87        1.99     16.83 o 
  -7  -3   8        1.11        5.35     13.08 o 
  -6  -3   8       63.07       63.44     16.20 o 
  -5  -3   8       40.93       42.67     15.88 o 
  -4  -3   8       22.68       26.71      7.91 o 
  -3  -3   8      188.70      207.18     13.22 o 
  -2  -3   8        0.44       -1.16      7.39 o 
  -1  -3   8      302.33      282.96     14.21 o 
   0  -3   8        0.01       -6.20      6.20 o 
   1  -3   8       10.14        1.02      7.13 o 
   2  -3   8        9.58       12.89      8.91 o 
   3  -3   8        2.60       -7.11      8.09 o 
   4  -3   8        1.43       -6.93     11.27 o 
   5  -3   8      145.54      169.91     26.24 o 
   6  -3   8       40.85       44.66     17.39 o 
  -7  -2   8       39.87       43.34     14.87 o 
  -6  -2   8        2.14        2.33     11.57 o 
  -5  -2   8       69.78       73.82     11.04 o 
  -4  -2   8       50.52       56.16      8.58 o 
  -3  -2   8       35.51       39.98      6.96 o 
  -2  -2   8       40.03       38.38      8.10 o 
  -1  -2   8      111.49      108.55     10.23 o 
   0  -2   8       14.99       22.90      7.34 o 
   1  -2   8       99.17      100.45      9.61 o 
   2  -2   8        0.76       -3.74      7.19 o 
   3  -2   8       66.65       61.27      9.95 o 
   4  -2   8      115.89      101.06     15.35 o 
   5  -2   8      190.87      200.03     19.39 o 
   6  -2   8        0.44        3.04     12.47 o 
  -8  -1   8       19.59       35.98     13.90 o 
  -7  -1   8       34.69       24.16     12.35 o 
  -6  -1   8       13.28       17.76     11.42 o 
  -5  -1   8      176.42      171.19     21.88 o 
  -4  -1   8       49.03       44.10      6.57 o 
  -3  -1   8      376.34      367.31     13.51 o 
  -2  -1   8       78.04       96.79      9.98 o 
  -1  -1   8      140.92      180.01     12.93 o 
   0  -1   8       35.78       50.61      8.32 o 
   1  -1   8       53.93       39.00      6.78 o 
   2  -1   8        5.13        4.91      7.46 o 
   3  -1   8      142.59      139.76     14.60 o 
   4  -1   8       72.74       50.11     22.01 o 
   5  -1   8        0.30      -10.69     10.69 o 
   6  -1   8       86.79       88.17     20.78 o 
  -8   0   8        0.21       29.29     19.46 o 
  -7   0   8       87.93       76.82     18.69 o 
  -6   0   8        8.32       -2.91     10.91 o 
  -5   0   8       15.62       13.90      7.42 o 
  -4   0   8       13.39       -0.74      5.56 o 
  -3   0   8       42.64       51.04      7.25 o 
  -2   0   8       99.45       98.68     10.58 o 
  -1   0   8       32.00       30.25      7.82 o 
   0   0   8       20.98       15.26      7.32 o 
   1   0   8       24.56       28.58      7.98 o 
   2   0   8      285.25      272.06     14.17 o 
   3   0   8       86.38       67.74     12.31 o 
   4   0   8      234.09      270.79     41.26 o 
   5   0   8        2.21       -3.81     14.38 o 
   6   0   8       56.78       62.47     19.81 o 
  -8   1   8       77.42      105.44     27.62 o 
  -7   1   8       33.36       39.33     18.31 o 
  -6   1   8        0.39        2.78     13.72 o 
  -5   1   8      140.82      153.10     11.52 o 
  -4   1   8      113.17      133.21     10.79 o 
  -3   1   8       11.51        4.49      7.37 o 
  -2   1   8        0.06       20.19      8.65 o 
  -1   1   8      147.04      142.74     11.34 o 
   0   1   8       16.61       12.61      7.27 o 
   1   1   8       93.45       98.85     11.23 o 
   2   1   8        0.03        3.75      9.36 o 
   3   1   8        0.42       17.93     14.03 o 
   4   1   8       12.44       10.38     15.54 o 
   5   1   8       35.02       15.53     33.13 o 
   6   1   8       39.17       61.81     20.88 o 
  -8   2   8        6.01        8.10     17.23 o 
  -7   2   8       26.00       18.65     14.17 o 
  -6   2   8        9.37        1.01      9.71 o 
  -5   2   8       75.13       68.34     10.07 o 
  -4   2   8        5.43       10.40      9.03 o 
  -3   2   8       14.03       -3.03     10.32 o 
  -2   2   8      947.62      858.39     27.48 o 
  -1   2   8        1.33       -7.75      8.23 o 
   0   2   8      515.13      505.02     21.75 o 
   1   2   8       33.94       49.01     10.80 o 
   2   2   8      634.30      626.66     32.58 o 
   3   2   8        9.63       49.08     16.36 o 
   4   2   8       65.04       64.83     17.82 o 
   5   2   8        0.04       -2.09     16.96 o 
  -8   3   8       41.61       49.43     21.06 o 
  -7   3   8        0.83       -5.57     10.79 o 
  -6   3   8      174.04      206.16     14.26 o 
  -5   3   8       30.76       45.32     10.04 o 
  -4   3   8      268.69      289.17     19.22 o 
  -3   3   8      114.05       91.75     14.73 o 
  -2   3   8       37.65       21.02     11.44 o 
  -1   3   8      173.22      157.98     14.61 o 
   0   3   8       49.82       21.82     16.43 o 
   1   3   8      168.01      138.61     15.36 o 
   2   3   8        5.85      -13.40     13.40 o 
   3   3   8       32.64       56.46     18.04 o 
   4   3   8       88.55      102.55     22.32 o 
   5   3   8       26.82       12.62     25.52 o 
  -7   4   8        3.75       -0.88     15.25 o 
  -6   4   8        4.18        3.12     11.56 o 
  -5   4   8       29.62       38.93     11.81 o 
  -4   4   8        4.03      -14.44     14.44 o 
  -3   4   8       60.82       50.71     16.20 o 
  -2   4   8      193.62      165.64     22.76 o 
  -1   4   8      116.06      112.78     20.27 o 
   0   4   8       13.07        4.31     18.93 o 
   1   4   8      179.63      178.22     22.51 o 
   2   4   8       82.94      110.84     26.33 o 
   3   4   8       21.41       32.42     24.19 o 
   4   4   8        4.84      -17.93     22.70 o 
  -7   5   8       11.64        4.47     20.08 o 
  -6   5   8       70.36      126.23     16.69 o 
  -5   5   8       29.84       43.47     13.55 o 
  -4   5   8       23.77       14.36     17.72 o 
  -3   5   8       65.44       53.33     18.08 o 
  -2   5   8        4.11      -12.69     13.27 o 
  -1   5   8        0.32        5.65     13.91 o 
   0   5   8       14.45       24.84     16.79 o 
   1   5   8        3.96       33.89     24.06 o 
   2   5   8        3.25      -20.29     20.29 o 
   3   5   8      169.26      187.29     33.36 o 
   4   5   8        3.47      -29.08     29.08 o 
  -6   6   8        0.60       19.11     15.19 o 
  -5   6   8       29.23       24.90     22.49 o 
  -4   6   8       16.77       -6.57     18.72 o 
  -3   6   8       94.70      129.99     46.86 o 
  -2   6   8       13.21       21.10     16.90 o 
  -1   6   8       43.94       64.35     20.27 o 
   0   6   8       17.86       29.37     22.49 o 
   1   6   8       39.74       53.14     29.50 o 
   2   6   8        0.39      -23.85     23.85 o 
  -4   7   8        7.08        1.74     28.45 o 
  -3   7   8        1.18       18.95     18.12 o 
  -2   7   8        1.22       17.45     24.58 o 
  -1   7   8        0.64       16.77     17.49 o 
   0   7   8        0.12      -12.97     24.48 o 
   1   7   8        6.38       18.41     27.41 o 
  -2  -8   9        0.27       -2.56     23.98 o 
  -1  -8   9        0.47        5.58     14.83 o 
   0  -8   9        1.44        9.57     14.91 o 
   1  -8   9        1.95       -7.60     13.87 o 
   2  -8   9        0.04       10.64     13.96 o 
  -4  -7   9        2.27       51.89     33.06 o 
  -3  -7   9       38.69       56.80     14.66 o 
  -2  -7   9        2.08      -12.94     12.94 o 
  -1  -7   9       39.65       18.12     18.97 o 
   0  -7   9        7.78       -1.84     25.04 o 
   1  -7   9        1.70       -2.83     12.88 o 
   2  -7   9        0.14      -11.27     11.27 o 
   3  -7   9        0.03        9.11     12.31 o 
   4  -7   9        1.53       -6.45     15.90 o 
  -5  -6   9        4.05       -9.41     24.06 o 
  -4  -6   9       14.57       10.33     13.97 o 
  -3  -6   9        0.09       -7.83     10.07 o 
  -2  -6   9        4.83       17.19     11.20 o 
  -1  -6   9       10.88       16.60     11.51 o 
   0  -6   9       34.78       19.97     14.72 o 
   1  -6   9        7.63       -4.40     11.15 o 
   2  -6   9        0.01       -1.28     11.43 o 
   3  -6   9       28.79       35.66     12.61 o 
   4  -6   9        2.30       -8.42     15.10 o 
   5  -6   9        1.26      -23.05     26.88 o 
  -6  -5   9        6.45       33.93     18.02 o 
  -5  -5   9       18.94       13.63     17.81 o 
  -4  -5   9       12.96       24.89     12.50 o 
  -3  -5   9        3.27       -7.17      8.74 o 
  -2  -5   9        3.74       15.09     10.43 o 
  -1  -5   9        0.37       10.87     10.27 o 
   0  -5   9       45.85       49.78     10.97 o 
   1  -5   9        8.43        8.52     12.29 o 
   2  -5   9        6.89        0.48     12.67 o 
   3  -5   9       10.47       14.25     11.04 o 
   4  -5   9        5.14       -4.18     24.07 o 
   5  -5   9        0.76       -0.98     17.24 o 
  -6  -4   9        3.15       13.71     16.42 o 
  -5  -4   9        0.97        5.73     16.44 o 
  -4  -4   9        0.98       -6.02      7.83 o 
  -3  -4   9        0.25       -4.48      7.12 o 
  -2  -4   9        3.86        4.44      7.81 o 
  -1  -4   9       11.34       17.93      8.25 o 
   0  -4   9       87.21      101.68     10.53 o 
   1  -4   9       74.36       80.07     10.76 o 
   2  -4   9       63.37       75.74     13.44 o 
   3  -4   9        7.09       -0.68      9.91 o 
   4  -4   9       13.60       10.96     20.99 o 
   5  -4   9        5.87       -0.69     16.21 o 
  -7  -3   9        3.67        6.73     14.86 o 
  -6  -3   9       53.48       60.10     18.93 o 
  -5  -3   9       24.67       28.35     13.79 o 
  -4  -3   9       95.99      100.81     10.07 o 
  -3  -3   9        5.45        8.00      7.24 o 
  -2  -3   9       40.73       47.95      9.27 o 
  -1  -3   9        0.49       -0.62      8.11 o 
   0  -3   9       18.04       11.69      9.75 o 
   1  -3   9        5.10        9.24      9.96 o 
   2  -3   9        7.19        5.65      9.35 o 
   3  -3   9      103.70      116.79     15.39 o 
   4  -3   9       41.74       24.06     14.74 o 
   5  -3   9        9.95       20.00     16.89 o 
   6  -3   9        0.63       28.63     17.12 o 
  -7  -2   9        3.66       10.89     24.79 o 
  -6  -2   9       20.62       -2.05     12.53 o 
  -5  -2   9        1.72       -9.30      9.30 o 
  -4  -2   9      131.10      139.19     13.33 o 
  -3  -2   9      144.97      155.62     11.87 o 
  -2  -2   9       81.93       89.73     10.34 o 
  -1  -2   9       95.46      119.97     13.80 o 
   0  -2   9       32.29       28.03      8.54 o 
   1  -2   9       39.75       34.45      9.18 o 
   2  -2   9       18.37       14.49     13.74 o 
   3  -2   9       66.80       89.45     11.96 o 
   4  -2   9       17.90       -2.93     14.19 o 
   5  -2   9       14.49       24.25     16.78 o 
   6  -2   9        0.67       -7.98     15.21 o 
  -7  -1   9       77.37       71.40     16.95 o 
  -6  -1   9       26.86       46.06     14.50 o 
  -5  -1   9        0.76       -4.42      7.70 o 
  -4  -1   9      152.37      158.65     13.04 o 
  -3  -1   9        0.19       -7.43      7.43 o 
  -2  -1   9        0.93       -0.75      7.51 o 
  -1  -1   9      223.77      201.73     14.73 o 
   0  -1   9        4.89       10.40      7.84 o 
   1  -1   9       60.64       57.61     12.61 o 
   2  -1   9       16.60       36.04     10.09 o 
   3  -1   9       86.26      103.03     16.25 o 
   4  -1   9        5.57      -10.43     11.93 o 
   5  -1   9       18.63       21.91     16.37 o 
   6  -1   9        0.20       37.72     27.00 o 
  -7   0   9       12.59        5.79     21.02 o 
  -6   0   9        0.03       22.87     13.54 o 
  -5   0   9       74.39       73.10      8.03 o 
  -4   0   9      151.35      139.71     10.97 o 
  -3   0   9      157.94      157.61     12.29 o 
  -2   0   9       75.51       69.59     10.87 o 
  -1   0   9      840.40      839.08     28.70 o 
   0   0   9       39.30       26.92      8.35 o 
   1   0   9       81.29       69.79     10.62 o 
   2   0   9        0.77       -4.94     10.93 o 
   3   0   9      121.25      109.90     16.21 o 
   4   0   9        0.23        9.08     15.54 o 
   5   0   9        0.02      -10.00     21.76 o 
   6   0   9       49.41       90.38     36.19 o 
  -7   1   9       53.08       72.78     23.54 o 
  -6   1   9       15.60       27.08     12.44 o 
  -5   1   9       48.24       51.93     11.48 o 
  -4   1   9       46.85       36.85      9.56 o 
  -3   1   9      250.12      248.91     18.03 o 
  -2   1   9      109.72      132.28     15.57 o 
  -1   1   9       46.66       30.06     11.72 o 
   0   1   9      116.79      101.65     11.77 o 
   1   1   9      111.50      116.29     13.09 o 
   2   1   9      155.90      153.33     15.53 o 
   3   1   9        4.49       -6.12     14.30 o 
   4   1   9       30.34      110.83     52.20 o 
   5   1   9       70.96       68.09     26.59 o 
  -7   2   9       21.60       30.52     14.25 o 
  -6   2   9        6.41        9.13     12.77 o 
  -5   2   9       48.68       60.36     11.44 o 
  -4   2   9       37.14       20.53     10.33 o 
  -3   2   9       27.65       30.48     16.62 o 
  -2   2   9      194.99      237.65     18.46 o 
  -1   2   9      240.40      241.11     21.64 o 
   0   2   9       45.04       56.97     15.57 o 
   1   2   9        0.24       -0.07     12.84 o 
   2   2   9       14.35       15.00     23.44 o 
   3   2   9        0.05        8.45     20.94 o 
   4   2   9        2.75      -11.57     21.01 o 
   5   2   9        0.75       10.65     23.42 o 
  -7   3   9       15.36       -9.49     20.84 o 
  -6   3   9        0.34       -1.68      8.84 o 
  -5   3   9       37.95       69.01     13.72 o 
  -4   3   9        5.84       10.24     19.68 o 
  -3   3   9        1.02       21.58     13.10 o 
  -2   3   9      117.54      112.68     16.74 o 
  -1   3   9        5.85       20.31     15.90 o 
   0   3   9       84.95       96.38     19.18 o 
   1   3   9      134.27      138.73     20.49 o 
   2   3   9       63.42       19.47     28.45 o 
   3   3   9       38.56       13.62     22.99 o 
   4   3   9      129.38      187.04     60.04 o 
  -7   4   9       27.37       34.10     44.56 o 
  -6   4   9       26.21       24.79     14.04 o 
  -5   4   9       33.73       45.46     19.46 o 
  -4   4   9       40.02       37.93     14.95 o 
  -3   4   9       31.08       16.69     14.93 o 
  -2   4   9      100.72      127.42     21.86 o 
  -1   4   9       42.16       43.78     17.03 o 
   0   4   9       34.34       27.14     16.05 o 
   1   4   9        5.96       -5.71     15.18 o 
   2   4   9        4.85      -19.20     19.20 o 
   3   4   9        0.34      -34.94     43.31 o 
   4   4   9        1.89      -10.28     27.54 o 
  -6   5   9        1.22        7.43     13.71 o 
  -5   5   9       34.26       41.56     16.49 o 
  -4   5   9        3.39      -17.26     18.81 o 
  -3   5   9        1.80      -13.12     13.12 o 
  -2   5   9       40.16       50.00     17.90 o 
  -1   5   9        0.45       25.21     17.01 o 
   0   5   9       65.91       62.45     26.67 o 
   1   5   9        1.31       -6.69     22.60 o 
   2   5   9       34.11       68.62     35.57 o 
   3   5   9        2.37      -29.71     29.71 o 
  -5   6   9        3.32      -13.50     15.58 o 
  -4   6   9       21.61       18.43     18.33 o 
  -3   6   9       11.20       -1.26     15.27 o 
  -2   6   9       22.32       12.27     29.39 o 
  -1   6   9        3.91       35.17     19.96 o 
   0   6   9        0.00      -12.81     25.94 o 
   1   6   9        3.82      -15.69     26.99 o 
  -3   7   9       13.26       44.36     21.12 o 
  -2   7   9       18.27       -5.86     19.08 o 
  -1   7   9        1.07       -0.38     46.45 o 
  -3  -7  10        0.18       18.32     20.04 o 
  -2  -7  10        0.82       20.95     14.92 o 
  -1  -7  10       10.28       10.99     14.35 o 
   0  -7  10        0.02       41.75     15.64 o 
   1  -7  10        0.00        5.81     14.31 o 
   2  -7  10        0.01      -12.69     12.69 o 
   3  -7  10        1.01       18.29     16.83 o 
  -4  -6  10        9.14        2.71     20.86 o 
  -3  -6  10        0.31        1.30     12.17 o 
  -2  -6  10        5.65        6.13     11.23 o 
  -1  -6  10        0.76       -8.70     13.06 o 
   0  -6  10        2.58       -4.80     12.63 o 
   1  -6  10       16.17       29.40     12.91 o 
   2  -6  10       12.97       -1.94     13.11 o 
   3  -6  10        0.06       10.64     12.70 o 
   4  -6  10        1.62       -0.98     37.20 o 
  -5  -5  10        0.07      -17.58     17.58 o 
  -4  -5  10       11.45       24.03     12.68 o 
  -3  -5  10        0.11       15.25     10.80 o 
  -2  -5  10        3.41        3.29     11.76 o 
  -1  -5  10        3.44       21.10     12.03 o 
   0  -5  10        5.82       10.02     17.22 o 
   1  -5  10        0.91        3.82     11.84 o 
   2  -5  10        1.16        3.80     11.50 o 
   3  -5  10        2.70       -2.24     11.19 o 
   4  -5  10       18.21        0.73     20.34 o 
  -6  -4  10        2.41        5.90     18.19 o 
  -5  -4  10        2.92       12.50     17.59 o 
  -4  -4  10        5.85        3.68      8.42 o 
  -3  -4  10       74.36       72.45     10.61 o 
  -2  -4  10       15.46       20.85      9.80 o 
  -1  -4  10       26.41       25.49     10.42 o 
   0  -4  10        9.02       23.20      9.43 o 
   1  -4  10        7.45       -0.67      9.00 o 
   2  -4  10        0.10        0.03     10.56 o 
   3  -4  10        0.15       -3.34     12.05 o 
   4  -4  10        1.98        4.46     24.69 o 
   5  -4  10       29.35       26.09     22.90 o 
  -6  -3  10       13.73       29.64     25.00 o 
  -5  -3  10        0.01        6.35     11.39 o 
  -4  -3  10       15.66        6.83      8.05 o 
  -3  -3  10        0.40        1.50      8.09 o 
  -2  -3  10       28.13       31.68      9.29 o 
  -1  -3  10       32.50       50.75     10.56 o 
   0  -3  10      115.23      104.30     11.95 o 
   1  -3  10       29.65       40.07     12.02 o 
   2  -3  10       43.94       58.23     12.88 o 
   3  -3  10       21.21        4.46     10.81 o 
   4  -3  10       37.87       88.58     20.22 o 
   5  -3  10        1.13       -0.30     16.05 o 
  -7  -2  10       15.34       32.68     18.26 o 
  -6  -2  10       34.45       38.44     16.33 o 
  -5  -2  10        4.40        4.60     11.16 o 
  -4  -2  10       39.66       60.72     11.39 o 
  -3  -2  10      193.16      202.52     18.78 o 
  -2  -2  10        4.39        7.17      8.05 o 
  -1  -2  10       41.89       33.05     11.22 o 
   0  -2  10       69.36      101.01     12.98 o 
   1  -2  10        6.11        1.54     10.27 o 
   2  -2  10       11.11        9.02     11.26 o 
   3  -2  10       22.13       31.45     20.33 o 
   4  -2  10       10.75        8.21     15.26 o 
   5  -2  10        0.92       -3.50     15.56 o 
  -7  -1  10        8.00       22.68     16.83 o 
  -6  -1  10       11.00       -0.89     13.78 o 
  -5  -1  10        1.79        1.04      6.63 o 
  -4  -1  10       25.94       38.97      9.14 o 
  -3  -1  10       40.49       34.45      9.39 o 
  -2  -1  10        7.67       -2.52      8.17 o 
  -1  -1  10      223.40      169.15     16.22 o 
   0  -1  10       61.52       72.23     12.07 o 
   1  -1  10        1.09      -10.31     10.31 o 
   2  -1  10       76.68       77.08     13.37 o 
   3  -1  10       41.23       56.06     18.10 o 
   4  -1  10        9.87       16.62     16.15 o 
   5  -1  10        3.63       24.50     24.98 o 
  -7   0  10       20.51       43.28     19.30 o 
  -6   0  10       30.92       22.09     12.03 o 
  -5   0  10        4.71       -0.73      7.05 o 
  -4   0  10       70.92       82.20     10.27 o 
  -3   0  10        5.45       -9.73      9.73 o 
  -2   0  10      154.77      148.52     17.85 o 
  -1   0  10       25.92       10.86     11.01 o 
   0   0  10        9.95       27.66     10.11 o 
   1   0  10        2.84      -10.38     11.33 o 
   2   0  10       81.81       46.15     15.07 o 
   3   0  10        1.80       11.92     19.23 o 
   4   0  10       18.27       -8.11     21.51 o 
   5   0  10       15.96        9.76     24.00 o 
  -7   1  10        2.59        1.14     24.48 o 
  -6   1  10       41.77       43.00     13.19 o 
  -5   1  10        5.18       -2.32      8.36 o 
  -4   1  10       21.30       16.01     10.83 o 
  -3   1  10       15.82       31.81     11.83 o 
  -2   1  10       30.36       18.08     14.34 o 
  -1   1  10      122.09       82.65     13.74 o 
   0   1  10       94.12      119.83     16.46 o 
   1   1  10        1.38      -11.67     12.87 o 
   2   1  10       92.88       74.29     20.85 o 
   3   1  10        8.39       13.05     20.97 o 
   4   1  10        8.17       12.41     25.73 o 
   5   1  10       11.10       -9.03     24.95 o 
  -7   2  10        0.54       17.97     17.54 o 
  -6   2  10       62.09       82.39     17.71 o 
  -5   2  10        0.54       -6.25      9.12 o 
  -4   2  10       28.50       29.73     12.33 o 
  -3   2  10        1.65       -5.22     11.75 o 
  -2   2  10        0.63       -5.76     13.02 o 
  -1   2  10        1.24       -1.37     14.91 o 
   0   2  10       20.35       40.13     18.62 o 
   1   2  10       44.81       46.63     15.29 o 
   2   2  10       49.42       21.30     20.89 o 
   3   2  10       51.62       51.24     23.87 o 
   4   2  10        3.85        3.16     23.17 o 
  -6   3  10        7.83       11.80     12.45 o 
  -5   3  10       16.89       20.23     13.06 o 
  -4   3  10        0.03      -12.95     13.05 o 
  -3   3  10       67.65       65.68     16.30 o 
  -2   3  10       30.95       -9.38     14.12 o 
  -1   3  10      144.35      201.91     26.33 o 
   0   3  10        5.10      -18.83     18.83 o 
   1   3  10       91.39      123.27     24.06 o 
   2   3  10        3.74       -4.75     22.80 o 
   3   3  10       11.16      -13.69     24.17 o 
   4   3  10        9.74       10.04     31.59 o 
  -6   4  10        6.54        5.22     15.05 o 
  -5   4  10        0.69      -11.40     11.40 o 
  -4   4  10        6.68       19.85     14.97 o 
  -3   4  10        7.32       12.81     15.51 o 
  -2   4  10        6.38       15.55     15.87 o 
  -1   4  10        6.60       14.44     16.34 o 
   0   4  10       31.57       13.21     16.98 o 
   1   4  10       73.06      111.44     65.69 o 
   2   4  10        3.03       -7.95     29.29 o 
   3   4  10      112.92      111.01     40.59 o 
  -5   5  10       55.02       56.64     22.18 o 
  -4   5  10       15.72       41.08     30.56 o 
  -3   5  10       54.06       42.13     23.01 o 
  -2   5  10        0.26       12.00     16.93 o 
  -1   5  10       44.04       81.94     20.16 o 
   0   5  10        0.61        8.03     24.90 o 
   1   5  10       10.83       46.03     29.29 o 
   2   5  10        0.07      -26.15     26.15 o 
  -4   6  10        7.60       -1.58     17.89 o 
  -3   6  10        3.59        4.26     17.92 o 
  -2   6  10        2.62       -0.84     38.81 o 
  -1   6  10        3.59       11.37     34.31 o 
   0   6  10        5.84       21.34     27.83 o 
  -2  -7  11        3.53      -20.71     20.71 o 
  -1  -7  11        0.00      -19.57     22.81 o 
   0  -7  11        8.57       -7.12     18.74 o 
   1  -7  11        0.01       18.73     15.89 o 
  -3  -6  11        6.44        1.63     12.89 o 
  -2  -6  11        7.24       15.61     19.40 o 
  -1  -6  11        0.36        2.48     13.48 o 
   0  -6  11        0.02        0.89     14.07 o 
   1  -6  11        3.74       13.25     13.98 o 
   2  -6  11        1.50       -5.13     13.28 o 
   3  -6  11        0.00        5.00     25.94 o 
  -4  -5  11       12.89       -6.19     13.32 o 
  -3  -5  11        0.38        0.73     11.05 o 
  -2  -5  11        2.93        8.44     12.05 o 
  -1  -5  11        7.11       -2.85     12.67 o 
   0  -5  11       25.34       20.00     14.29 o 
   1  -5  11       10.31       -8.27     11.96 o 
   2  -5  11       18.85       20.90     12.50 o 
   3  -5  11        1.94      -17.98     17.98 o 
  -5  -4  11        3.95        3.77     19.17 o 
  -4  -4  11        2.89       24.43     12.20 o 
  -3  -4  11        1.62       -6.28      9.29 o 
  -2  -4  11       14.35       17.04     10.18 o 
  -1  -4  11        7.90       -9.51      9.51 o 
   0  -4  11        6.83       12.07     10.96 o 
   1  -4  11        3.60      -10.15     10.87 o 
   2  -4  11        0.82       -0.68     10.82 o 
   3  -4  11       36.14        1.47     16.42 o 
   4  -4  11        3.29        8.74     18.55 o 
  -6  -3  11        0.01       -8.85     17.64 o 
  -5  -3  11        0.31       -7.93     12.22 o 
  -4  -3  11       17.41       22.51     10.28 o 
  -3  -3  11       32.72       68.07     18.17 o 
  -2  -3  11        5.76       21.16     10.09 o 
  -1  -3  11       14.57       20.17     12.06 o 
   0  -3  11       69.11       49.64     11.75 o 
   1  -3  11        5.54       10.68     12.36 o 
   2  -3  11       32.96       39.88     13.39 o 
   3  -3  11        0.96       -4.34     19.34 o 
   4  -3  11        0.06      -17.78     25.40 o 
  -6  -2  11       18.17       22.96     13.39 o 
  -5  -2  11        3.72      -11.85     11.85 o 
  -4  -2  11        0.41       -5.14      8.82 o 
  -3  -2  11        0.59        8.27      9.65 o 
  -2  -2  11        4.45       12.46      9.97 o 
  -1  -2  11      266.79      254.14     18.12 o 
   0  -2  11       14.30       37.92     12.20 o 
   1  -2  11       49.37       72.00     14.25 o 
   2  -2  11        0.01       -9.06     10.73 o 
   3  -2  11       95.55      122.40     21.53 o 
   4  -2  11        0.20       19.50     17.27 o 
  -6  -1  11        0.31       22.36     14.52 o 
  -5  -1  11      130.52      133.35     12.93 o 
  -4  -1  11       17.71        3.67      8.37 o 
  -3  -1  11      194.67      186.24     15.82 o 
  -2  -1  11        6.67        2.77     14.70 o 
  -1  -1  11        3.21        2.00     11.02 o 
   0  -1  11      127.65      114.12     15.61 o 
   1  -1  11        2.71       14.52     11.23 o 
   2  -1  11       21.22       34.43     11.89 o 
   3  -1  11       19.63       23.04     15.58 o 
   4  -1  11        7.46       20.04     21.31 o 
  -6   0  11       12.01       23.09     13.70 o 
  -5   0  11        7.95        3.01      9.03 o 
  -4   0  11       32.16       30.76     10.87 o 
  -3   0  11        3.61       26.50     10.60 o 
  -2   0  11       71.01       51.99     18.99 o 
  -1   0  11       95.18       78.64     15.44 o 
   0   0  11       27.24       42.26     14.41 o 
   1   0  11        0.02       -9.96     11.40 o 
   2   0  11       42.44       38.93     12.78 o 
   3   0  11       20.17       13.94     22.75 o 
   4   0  11       24.70       14.67     24.43 o 
  -6   1  11        2.92       36.31     16.52 o 
  -5   1  11      100.15      106.60     14.92 o 
  -4   1  11       29.64       57.31     13.45 o 
  -3   1  11       21.28       11.71     12.76 o 
  -2   1  11       98.88      103.46     15.76 o 
  -1   1  11       50.34       58.08     18.23 o 
   0   1  11        6.22        2.04     24.69 o 
   1   1  11        2.33        4.51     14.70 o 
   2   1  11        6.29      -12.44     20.86 o 
   3   1  11        0.67      -18.35     18.35 o 
   4   1  11       69.90       74.35     28.82 o 
  -6   2  11        0.67      -25.21     25.21 o 
  -5   2  11        1.15       -1.81     17.14 o 
  -4   2  11        5.46       19.07     12.69 o 
  -3   2  11       25.19       20.74     14.15 o 
  -2   2  11      102.43      142.36     38.91 o 
  -1   2  11        2.59        0.26     16.26 o 
   0   2  11      108.41      107.31     22.32 o 
   1   2  11        5.47       12.85     26.26 o 
   2   2  11       48.81       71.22     26.78 o 
   3   2  11        7.17       20.87     24.73 o 
  -6   3  11       13.97       31.53     14.01 o 
  -5   3  11       42.66       48.14     14.23 o 
  -4   3  11       48.46       49.23     16.99 o 
  -3   3  11        7.45       24.68     16.71 o 
  -2   3  11       33.85       55.18     19.90 o 
  -1   3  11       11.18      -15.46     15.46 o 
   0   3  11        1.08       -8.79     23.01 o 
   1   3  11        5.39        6.63     25.31 o 
   2   3  11       17.14       20.85     26.89 o 
   3   3  11        1.41      -19.79     25.42 o 
  -5   4  11        5.31        5.04     16.98 o 
  -4   4  11       29.78       25.44     16.43 o 
  -3   4  11        1.38       38.58     26.88 o 
  -2   4  11       54.20       69.32     20.48 o 
  -1   4  11        0.12       15.18     17.14 o 
   0   4  11       41.75       60.73     20.37 o 
   1   4  11        5.32       15.69     32.43 o 
   2   4  11       33.40       47.70     35.98 o 
  -4   5  11       16.84        3.73     20.92 o 
  -3   5  11       14.72       17.52     25.52 o 
  -2   5  11        6.57       31.48     20.46 o 
  -1   5  11        1.11      -15.66     16.82 o 
   0   5  11        7.98       36.90     20.22 o 
  -2  -6  12        3.20       -5.01     14.12 o 
  -1  -6  12        0.80      -13.75     13.75 o 
   0  -6  12        3.63       23.04     19.83 o 
   1  -6  12        0.23        2.22     14.77 o 
  -3  -5  12        5.71       -2.97     16.04 o 
  -2  -5  12        1.94        0.85     22.09 o 
  -1  -5  12        4.88       11.58     13.77 o 
   0  -5  12       20.67       36.22     19.37 o 
   1  -5  12        5.92        7.71     14.47 o 
   2  -5  12        3.18       12.34     13.35 o 
  -4  -4  12        0.96       13.72     12.23 o 
  -3  -4  12       11.80       16.10     11.37 o 
  -2  -4  12        1.41        7.76     11.93 o 
  -1  -4  12        4.94        5.04     13.20 o 
   0  -4  12       83.54       95.11     17.84 o 
   1  -4  12        7.72       -7.21     11.75 o 
   2  -4  12        7.29       53.04     14.46 o 
   3  -4  12        7.22      -16.64     16.64 o 
  -5  -3  12        4.58        4.50     15.89 o 
  -4  -3  12       25.93        1.71     11.09 o 
  -3  -3  12       29.06       30.54     11.57 o 
  -2  -3  12       72.30       77.99     14.13 o 
  -1  -3  12       18.64       35.01     12.66 o 
   0  -3  12        2.58        7.39     11.77 o 
   1  -3  12       34.99       35.74     15.97 o 
   2  -3  12       11.53       12.70     12.72 o 
   3  -3  12       21.43        2.15     17.20 o 
  -5  -2  12       20.30        6.85     21.88 o 
  -4  -2  12       14.61       20.54     10.99 o 
  -3  -2  12       25.78       31.06     11.29 o 
  -2  -2  12        0.36        0.04     10.25 o 
  -1  -2  12       31.00       52.74     13.70 o 
   0  -2  12       34.61       42.98     15.61 o 
   1  -2  12       10.44      -11.64     11.64 o 
   2  -2  12        0.15       21.67     13.54 o 
   3  -2  12        1.44        2.26     18.32 o 
  -6  -1  12       17.73       33.28     19.38 o 
  -5  -1  12        0.19      -10.57     10.57 o 
  -4  -1  12       73.46       75.39     13.40 o 
  -3  -1  12        0.89       10.09     10.47 o 
  -2  -1  12        1.14      -10.71     10.71 o 
  -1  -1  12       39.21       45.70     26.70 o 
   0  -1  12        0.30      -12.55     14.89 o 
   1  -1  12        0.27        8.99     12.52 o 
   2  -1  12       13.18       -7.01     11.64 o 
   3  -1  12        1.04       -2.84     16.37 o 
  -6   0  12       14.94       40.71     47.18 o 
  -5   0  12       12.44       14.77     11.12 o 
  -4   0  12       23.37       12.56     10.79 o 
  -3   0  12        9.08       22.64     11.67 o 
  -2   0  12       58.92       46.46     13.89 o 
  -1   0  12       19.06       -1.21     16.16 o 
   0   0  12       21.04       42.40     15.23 o 
   1   0  12       12.77        6.95     13.57 o 
   2   0  12        7.56       12.18     16.38 o 
   3   0  12        1.01       53.84     26.83 o 
  -6   1  12       52.87       57.28     23.88 o 
  -5   1  12        0.06       -7.07     13.20 o 
  -4   1  12       32.98       71.14     15.25 o 
  -3   1  12        0.00       -9.75     14.30 o 
  -2   1  12        1.65      -15.17     15.17 o 
  -1   1  12       15.10       12.78     17.34 o 
   0   1  12        0.01       -2.87     15.46 o 
   1   1  12       28.33       31.47     19.20 o 
   2   1  12        0.02       13.05     24.73 o 
   3   1  12        9.93       66.36     28.77 o 
  -5   2  12        2.91       36.96     14.88 o 
  -4   2  12        1.43       17.41     15.52 o 
  -3   2  12       20.75       13.82     24.51 o 
  -2   2  12        2.48       13.35     17.82 o 
  -1   2  12       39.95       38.24     29.50 o 
   0   2  12       10.21       11.50     18.25 o 
   1   2  12        1.88        3.02     16.90 o 
   2   2  12        0.63       -7.56     30.65 o 
  -5   3  12        1.34       -9.91     15.67 o 
  -4   3  12       12.96       -8.81     16.83 o 
  -3   3  12        1.09       20.42     18.71 o 
  -2   3  12       17.90        0.85     18.33 o 
  -1   3  12        6.74        4.56     17.89 o 
   0   3  12        4.28        7.00     19.04 o 
   1   3  12       38.89       50.00     35.98 o 
  -4   4  12        3.15       25.13     19.15 o 
  -3   4  12       38.29       35.02     20.85 o 
  -2   4  12       42.04       62.98     22.33 o 
  -1   4  12       28.69       28.81     44.98 o 
   0   4  12        0.43       25.86     22.18 o 
  -2  -5  13       10.32        9.00     26.78 o 
  -1  -5  13       17.29       33.70     17.44 o 
   0  -5  13       13.00       34.25     17.19 o 
  -3  -4  13        3.72       -3.99     15.68 o 
  -2  -4  13        7.12       16.03     14.07 o 
  -1  -4  13        8.11       -8.52     14.10 o 
   0  -4  13        4.86       -3.30     14.16 o 
   1  -4  13        1.02       11.80     16.46 o 
  -4  -3  13        0.14        1.68     13.63 o 
  -3  -3  13        0.03       -7.35     11.69 o 
  -2  -3  13        3.96       -6.35     14.49 o 
  -1  -3  13        0.16        0.30     12.12 o 
   0  -3  13       20.11       17.16     14.88 o 
   1  -3  13        5.21       21.66     15.59 o 
   2  -3  13        0.54       -9.94     14.89 o 
  -4  -2  13        0.00        8.05     11.46 o 
  -3  -2  13       19.72       16.12     17.00 o 
  -2  -2  13        6.70       11.91     12.35 o 
  -1  -2  13        3.94        1.05     17.12 o 
   0  -2  13        3.05       -4.25     12.66 o 
   1  -2  13        8.95       -0.69     12.86 o 
   2  -2  13        3.82       33.02     16.42 o 
  -5  -1  13        0.58       22.98     13.88 o 
  -4  -1  13       21.77        0.34     12.90 o 
  -3  -1  13        0.04       -3.52     12.47 o 
  -2  -1  13       27.43       24.71     12.87 o 
  -1  -1  13       40.88       24.71     15.14 o 
   0  -1  13       13.34       34.58     15.18 o 
   1  -1  13        2.14      -13.15     13.15 o 
   2  -1  13       19.56       25.42     18.47 o 
  -5   0  13        5.85       -9.33     14.63 o 
  -4   0  13        0.76       -4.93     12.86 o 
  -3   0  13        0.51       19.02     12.73 o 
  -2   0  13        8.19       -6.36     12.76 o 
  -1   0  13        3.53      -12.93     13.15 o 
   0   0  13        5.38      -13.45     13.45 o 
   1   0  13        5.03        4.86     13.07 o 
   2   0  13        5.20       14.26     24.64 o 
  -4   1  13       31.03       24.77     22.60 o 
  -3   1  13       19.70        5.40     29.20 o 
  -2   1  13       40.66       92.21     23.08 o 
  -1   1  13        0.38      -21.16     25.63 o 
   0   1  13       10.66       10.99     18.56 o 
   1   1  13        0.01       -4.00     17.07 o 
  -4   2  13        3.77       17.34     20.29 o 
  -3   2  13       10.86      -13.73     16.28 o 
  -2   2  13        1.78       34.92     20.59 o 
  -1   2  13        3.25        0.58     20.48 o 
   0   2  13        0.14       -7.88     19.20 o 
   1   2  13        3.61       54.19     36.61 o 
  -3   3  13        1.71       -3.75     19.07 o 
  -2   3  13       28.04       47.30     37.45 o 
  -1   3  13       31.89       12.13     20.91 o 
  -2  -3  14        1.19       -0.85     19.59 o 
  -1  -3  14       17.92       21.18     16.27 o 
  -3  -2  14        1.77       26.51     16.92 o 
  -2  -2  14        1.84        9.29     13.87 o 
  -1  -2  14       14.17       31.50     20.83 o 
   0  -2  14        0.04       -7.24     14.33 o 
  -3  -1  14       17.19       46.15     15.77 o 
  -2  -1  14       14.20       13.18     17.70 o 
  -1  -1  14        6.60       -2.40     15.10 o 
   0  -1  14        2.64        5.83     14.77 o 
  -3   0  14       24.88       24.61     15.92 o 
  -2   0  14        3.07       -1.08     15.11 o 
  -1   0  14       12.40        2.24     19.99 o 
   0   0  14        3.52       -0.88     15.70 o 
  -2   1  14       17.61      -10.03     20.15 o 
  -1   1  14       11.01      -12.34     30.96 o 
                                                 
